# Supplementary material for: Integrated bioinformatics analysis of core regulatory elements involved in keloid formation
Source: BMC Med Genomics. 2021 Oct 2;14:239. doi: 10.1186/s12920-021-01087-7 (PMC8487518; doi:10.1186/s12920-021-01087-7)
Supplement: Supplementary file 1 — Additional file 1. degree.csv. [file 12920_2021_1087_MOESM1_ESM.csv]

Top 7 in network string_interactions (2).tsv_4 ranked by Degree method
Rank	Name	Score
1	GNG3	52.0
2	GNG13	51.0
3	NMUR1	39.0
4	ADCY8	33.0
5	SST	28.0
6	NPY	27.0
7	HTR1A	26.0
