# Supplementary material for: Integrated bioinformatics analysis of core regulatory elements involved in keloid formation
Source: BMC Med Genomics. 2021 Oct 2;14:239. doi: 10.1186/s12920-021-01087-7 (PMC8487518; doi:10.1186/s12920-021-01087-7)
Supplement: Supplementary file 2 — Additional file 2. mcc.csv. [file 12920_2021_1087_MOESM2_ESM.csv]

Top 26 in network string_interactions (2).tsv_4 ranked by MCC method
Rank	Name	Score
1	GNG13	1.551121004335191E25
1	GNG3	1.551121004335191E25
1	NMUR1	1.551121004335191E25
4	CCR10	1.5511210043330986E25
4	CXCL6	1.5511210043330986E25
4	TAS2R3	1.5511210043330986E25
4	TAS2R7	1.5511210043330986E25
4	GALR3	1.5511210043330986E25
4	OPRK1	1.5511210043330986E25
4	CCL25	1.5511210043330986E25
4	CCR8	1.5511210043330986E25
4	CCR9	1.5511210043330986E25
4	CNR2	1.5511210043330986E25
4	SSTR5	1.5511210043330986E25
4	HTR1F	1.5511210043330986E25
4	GRM4	1.5511210043330986E25
4	SST	1.5511210043330986E25
4	HTR5A	1.5511210043330986E25
4	HTR1B	1.5511210043330986E25
4	NPY	1.5511210043330986E25
4	HTR1A	1.5511210043330986E25
4	ADCY8	1.5511210043330986E25
4	CXCL3	1.5511210043330986E25
4	MTNR1A	1.5511210043330986E25
4	HTR1D	1.5511210043330986E25
4	TAS2R10	1.5511210043330986E25
