# Supplementary material for: Integrated bioinformatics analysis of core regulatory elements involved in keloid formation
Source: BMC Med Genomics. 2021 Oct 2;14:239. doi: 10.1186/s12920-021-01087-7 (PMC8487518; doi:10.1186/s12920-021-01087-7)
Supplement: Supplementary file 3 — Additional file 3. miR-target interaction. [file 12920_2021_1087_MOESM3_ESM.csv]

ID	Accession	Target	TargetID	Experiment	Literature	Tissue
hsa-let-7b-5p	MIMAT0000063	BFSP1	631	CLASH	23622248	Skin
hsa-let-7b-5p	MIMAT0000063	F2	2147	Proteomics	18668040	Skin
hsa-let-7b-5p	MIMAT0000063	IFNB1	3456	ELISA//Luciferase reporter assay//qRT-PCR	20130213	Skin
hsa-let-7b-5p	MIMAT0000063	PLK1	5347	CLASH	23622248	Skin
hsa-let-7b-5p	MIMAT0000063	SEMG2	6407	Proteomics	18668040	Skin
hsa-let-7b-5p	MIMAT0000063	FZD9	8326	PAR-CLIP	23446348|21572407	Skin
hsa-let-7b-5p	MIMAT0000063	NUBP2	10101	Proteomics	18668040	Skin
hsa-let-7b-5p	MIMAT0000063	CPSF1	29894	Proteomics	18668040	Skin
hsa-let-7b-5p	MIMAT0000063	PRSS22	64063	HITS-CLIP	23313552	Skin
hsa-mir-17-5p	MIMAT0000070	FZD9	8326	PAR-CLIP	23446348|21572407|20371350	Skin
hsa-mir-17-5p	MIMAT0000070	HIST1H2BJ	8970	HITS-CLIP	23313552	Skin
hsa-mir-17-5p	MIMAT0000070	F2RL3	9002	PAR-CLIP	21572407	Skin
hsa-mir-17-5p	MIMAT0000070	SLC28A1	9154	PAR-CLIP	23446348	Skin
hsa-mir-17-5p	MIMAT0000070	FICD	11153	PAR-CLIP	21572407	Skin
hsa-mir-17-5p	MIMAT0000070	CPSF1	29894	CLASH	23622248	Skin
hsa-mir-17-5p	MIMAT0000070	LGSN	51557	HITS-CLIP	23313552	Skin
hsa-mir-20a-5p	MIMAT0000075	FZD9	8326	PAR-CLIP	23446348|21572407|20371350	Skin
hsa-mir-20a-5p	MIMAT0000075	HIST1H2BJ	8970	HITS-CLIP	23313552	Skin
hsa-mir-20a-5p	MIMAT0000075	F2RL3	9002	PAR-CLIP	21572407	Skin
hsa-mir-20a-5p	MIMAT0000075	SLC28A1	9154	PAR-CLIP	23446348	Skin
hsa-mir-20a-5p	MIMAT0000075	FICD	11153	PAR-CLIP	21572407	Skin
hsa-mir-20a-5p	MIMAT0000075	LGSN	51557	HITS-CLIP	23313552	Skin
hsa-mir-22-3p	MIMAT0000077	HTR2C	3358	Luciferase reporter assay//Microarray	21168126	Skin
hsa-mir-22-3p	MIMAT0000077	PLK1	5347	Microarray//qRT-PCR//Western blot	25970317	Skin
hsa-mir-24-3p	MIMAT0000080	NCAN	1463	Luciferase reporter assay//qRT-PCR//Western blot	27349868	Skin
hsa-mir-24-3p	MIMAT0000080	CYP11B2	1585	Luciferase reporter assay//qRT-PCR	23836801	Skin
hsa-mir-24-3p	MIMAT0000080	IFNG	3458	Luciferase reporter assay//qRT-PCR//Western blot	24704866	Skin
hsa-mir-24-3p	MIMAT0000080	SULT2A1	6822	Microarray	19748357	Skin
hsa-mir-24-3p	MIMAT0000080	HIST1H2BJ	8970	HITS-CLIP	23313552	Skin
hsa-mir-24-3p	MIMAT0000080	MOCS3	27304	HITS-CLIP	23824327	Skin
hsa-mir-24-3p	MIMAT0000080	QPCTL	54814	HITS-CLIP	23313552	Skin
hsa-mir-26a-5p	MIMAT0000082	IFNB1	3456	ELISA//Luciferase reporter assay//qRT-PCR	20130213	Skin
hsa-mir-26a-5p	MIMAT0000082	CAMKV	79012	CLASH	23622248	Skin
hsa-mir-26a-5p	MIMAT0000082	CNTD2	79935	CLASH	23622248	Skin
hsa-mir-26a-5p	MIMAT0000082	ACTL8	81569	CLASH	23622248	Skin
hsa-mir-31-5p	MIMAT0000089	HIST1H2BJ	8970	CLASH	23622248	Skin
hsa-mir-99a-5p	MIMAT0000097	MARK2	2011	CLASH	23622248	Skin
hsa-mir-100-5p	MIMAT0000098	PLK1	5347	Immunoblot//Immunohistochemistry//Luciferase reporter assay//qRT-PCR//Western blot	19739117|22120675|21636267|23151088|23842624|22249248	Skin
hsa-mir-10b-5p	MIMAT0000254	APOC3	345	HITS-CLIP	23313552	Skin
hsa-mir-10b-5p	MIMAT0000254	GP1BA	2811	Luciferase reporter assay//qRT-PCR	27834869	Skin
hsa-mir-10b-5p	MIMAT0000254	LYL1	4066	3'LIFE	25074381	Skin
hsa-mir-10b-5p	MIMAT0000254	MYF5	4617	3'LIFE	25074381	Skin
hsa-mir-10b-5p	MIMAT0000254	NF1	4763	GFP reporter assay//Luciferase reporter assay//Microarray//qRT-PCR	20550523	Skin
hsa-mir-10b-5p	MIMAT0000254	C3orf36	80111	HITS-CLIP	23824327	Skin
hsa-mir-181a-5p	MIMAT0000256	PHOX2A	401	Microarray	17612493	Skin
hsa-mir-181a-5p	MIMAT0000256	CST5	1473	Microarray	17612493	Skin
hsa-mir-181a-5p	MIMAT0000256	IFNG	3458	Luciferase reporter assay//qRT-PCR//Western blot	24704866	Skin
hsa-mir-181a-5p	MIMAT0000256	INCENP	3619	HITS-CLIP//Microarray	17612493|22473208	Skin
hsa-mir-181a-5p	MIMAT0000256	TERT	7015	GFP reporter assay//Luciferase reporter assay//qRT-PCR	25444904	Skin
hsa-mir-181a-5p	MIMAT0000256	KLRC4	8302	Microarray	17612493	Skin
hsa-mir-181a-5p	MIMAT0000256	TBX4	9496	Microarray	17612493	Skin
hsa-mir-181b-5p	MIMAT0000257	HIST1H1E	3008	CLASH	23622248	Skin
hsa-mir-181b-5p	MIMAT0000257	INCENP	3619	HITS-CLIP	22473208	Skin
hsa-mir-218-5p	MIMAT0000275	TFF1	7031	Immunohistochemistry//In situ hybridization//LacZ reporter assay//qRT-PCR//Western blot	25652124	Skin
hsa-mir-218-5p	MIMAT0000275	CHST5	23563	HITS-CLIP	23212916	Skin
hsa-mir-218-5p	MIMAT0000275	CSDC2	27254	HITS-CLIP	23212916	Skin
hsa-mir-218-5p	MIMAT0000275	CPSF1	29894	HITS-CLIP	23212916	Skin
hsa-mir-221-3p	MIMAT0000278	DDX3Y	8653	CLASH	23622248	Skin
hsa-mir-221-3p	MIMAT0000278	FICD	11153	PAR-CLIP	21572407	Skin
hsa-mir-221-3p	MIMAT0000278	PRPS1L1	221823	PAR-CLIP	20371350	Skin
hsa-mir-222-3p	MIMAT0000279	MMP1	4312	Flow//Luciferase reporter assay//Microarray//qRT-PCR//Western blot	19487542	Skin
hsa-mir-222-3p	MIMAT0000279	CDKL5	6792	CLASH	23622248	Skin
hsa-mir-222-3p	MIMAT0000279	FICD	11153	PAR-CLIP	21572407	Skin
hsa-mir-222-3p	MIMAT0000279	PRPS1L1	221823	PAR-CLIP	20371350	Skin
hsa-mir-224-5p	MIMAT0000281	SERPINF2	5345	qRT-PCR//Western blot	24785373	Skin
hsa-mir-224-5p	MIMAT0000281	GABARAPL3	23766	HITS-CLIP	23824327	Skin
hsa-mir-224-5p	MIMAT0000281	SLC12A5	57468	PAR-CLIP	24398324	Skin
hsa-mir-27b-3p	MIMAT0000419	NF1	4763	HITS-CLIP	22473208	Skin
hsa-mir-27b-3p	MIMAT0000419	PAX7	5081	Western blot	19666532	Skin
hsa-mir-27b-3p	MIMAT0000419	CRISP2	7180	Luciferase reporter assay//Microarray//qRT-PCR//Western blot	22815788|25505194	Skin
hsa-mir-27b-3p	MIMAT0000419	AP3B2	8120	PAR-CLIP	24398324|23446348|20371350	Skin
hsa-mir-27b-3p	MIMAT0000419	FZD9	8326	PAR-CLIP	23446348|21572407|20371350	Skin
hsa-mir-124-3p	MIMAT0000422	C4BPB	725	Microarray	18668037	Skin
hsa-mir-124-3p	MIMAT0000422	S100G	795	Microarray	18668037	Skin
hsa-mir-124-3p	MIMAT0000422	CEBPE	1053	Microarray	18668037	Skin
hsa-mir-124-3p	MIMAT0000422	F13B	2165	Microarray	18668037	Skin
hsa-mir-124-3p	MIMAT0000422	FOXA2	3170	Luciferase reporter assay//qRT-PCR	25408296	Skin
hsa-mir-124-3p	MIMAT0000422	MIA2	4253	Microarray	18668037	Skin
hsa-mir-124-3p	MIMAT0000422	MVD	4597	Microarray	18668037	Skin
hsa-mir-124-3p	MIMAT0000422	SLC26A4	5172	Microarray	18668037	Skin
hsa-mir-124-3p	MIMAT0000422	SPTA1	6708	Microarray	18668037	Skin
hsa-mir-124-3p	MIMAT0000422	DDX3Y	8653	Microarray	18668037	Skin
hsa-mir-124-3p	MIMAT0000422	VNN2	8875	Microarray	18668037	Skin
hsa-mir-124-3p	MIMAT0000422	NLGN4Y	22829	Microarray	18668037	Skin
hsa-mir-124-3p	MIMAT0000422	SULT1B1	27284	Microarray	18668037	Skin
hsa-mir-124-3p	MIMAT0000422	PRSS50	29122	Microarray	18668037	Skin
hsa-mir-124-3p	MIMAT0000422	MEPE	56955	Microarray	18668037	Skin
hsa-mir-124-3p	MIMAT0000422	GJD2	57369	HITS-CLIP	23824327	Skin
hsa-mir-124-3p	MIMAT0000422	MYH7B	57644	Microarray	18668037	Skin
hsa-mir-124-3p	MIMAT0000422	PRDM13	59336	Microarray	18668037	Skin
hsa-mir-125b-5p	MIMAT0000423	EPO	2056	Luciferase reporter assay	24165569	Skin
hsa-mir-125b-5p	MIMAT0000423	KRTAP5-9	3846	HITS-CLIP	23824327	Skin
hsa-mir-125b-5p	MIMAT0000423	SFRP5	6425	Luciferase reporter assay	27592695	Skin
hsa-mir-138-5p	MIMAT0000430	TERT	7015	Luciferase reporter assay//qRT-PCR//Reporter assay//Western blot	18201269|25845814	Skin
hsa-mir-138-5p	MIMAT0000430	HIST1H2BJ	8970	CLASH	23622248	Skin
hsa-mir-145-5p	MIMAT0000437	ALPPL2	251	Microarray//Reporter assay	21351259	Skin
hsa-mir-145-5p	MIMAT0000437	CYP2C19	1557	PAR-CLIP	22012620|20371350|26701625|27292025	Skin
hsa-mir-145-5p	MIMAT0000437	IFNB1	3456	ELISA//Luciferase reporter assay//qRT-PCR	20130213	Skin
hsa-mir-145-5p	MIMAT0000437	MMP1	4312	Microarray//Reporter assay	21351259	Skin
hsa-mir-145-5p	MIMAT0000437	MMP12	4321	Microarray//Reporter assay	21351259	Skin
hsa-mir-126-5p	MIMAT0000444	COL19A1	1310	PAR-CLIP	22012620	Skin
hsa-mir-126-5p	MIMAT0000444	LONRF3	79836	HITS-CLIP	21572407	Skin
hsa-mir-155-5p	MIMAT0000646	IL2	3558	qRT-PCR	22785227	Skin
hsa-mir-155-5p	MIMAT0000646	MIA2	4253	Proteomics	18668040	Skin
hsa-mir-155-5p	MIMAT0000646	NEUROG1	4762	Proteomics	18668040	Skin
hsa-mir-155-5p	MIMAT0000646	NKX3-1	4824	Western blot	24282594	Skin
hsa-mir-155-5p	MIMAT0000646	PLK1	5347	Proteomics	18668040	Skin
hsa-mir-155-5p	MIMAT0000646	ZIC3	7547	Luciferase reporter assay	18367535|19177201	Skin
hsa-mir-155-5p	MIMAT0000646	DDX3Y	8653	HITS-CLIP	22473208	Skin
hsa-mir-155-5p	MIMAT0000646	CCR9	10803	Proteomics	19193853	Skin
hsa-mir-155-5p	MIMAT0000646	QPCTL	54814	Proteomics	18668040	Skin
hsa-mir-155-5p	MIMAT0000646	ETNK2	55224	Microarray//qRT-PCR	22815788	Skin
hsa-mir-200a-3p	MIMAT0000682	FOXA2	3170	Luciferase reporter assay//qRT-PCR//Western blot	28367241	Skin
hsa-mir-200a-3p	MIMAT0000682	LHX1	3975	HITS-CLIP	23824327	Skin
hsa-mir-200a-3p	MIMAT0000682	NDST4	64579	PAR-CLIP	22100165	Skin
hsa-mir-130b-3p	MIMAT0000691	ADARB2	105	PAR-CLIP	22012620	Skin
hsa-mir-130b-3p	MIMAT0000691	ABCD2	225	PAR-CLIP	20371350	Skin
hsa-mir-130b-3p	MIMAT0000691	ZNF154	7710	HITS-CLIP//PAR-CLIP	23446348|21572407|20371350	Skin
hsa-mir-130b-3p	MIMAT0000691	GPR75	10936	PAR-CLIP	27292025	Skin
hsa-mir-130b-3p	MIMAT0000691	SIGLEC9	27180	PAR-CLIP	27292025	Skin
hsa-mir-302b-3p	MIMAT0000715	MARK2	2011	PAR-CLIP	23592263	Skin
hsa-mir-302b-3p	MIMAT0000715	FZD9	8326	PAR-CLIP	23446348|21572407|20371350	Skin
hsa-mir-302b-3p	MIMAT0000715	HIST1H2BJ	8970	HITS-CLIP	23313552	Skin
hsa-mir-302b-3p	MIMAT0000715	F2RL3	9002	PAR-CLIP	21572407	Skin
hsa-mir-302b-3p	MIMAT0000715	SLC28A1	9154	PAR-CLIP	23446348	Skin
hsa-mir-302b-3p	MIMAT0000715	GCNT3	9245	PAR-CLIP	27292025	Skin
hsa-mir-302b-3p	MIMAT0000715	LGSN	51557	HITS-CLIP	23313552	Skin
hsa-mir-372-3p	MIMAT0000724	MARK2	2011	PAR-CLIP	23592263	Skin
hsa-mir-372-3p	MIMAT0000724	FZD9	8326	PAR-CLIP	23446348|21572407|20371350	Skin
hsa-mir-372-3p	MIMAT0000724	HIST1H2BJ	8970	HITS-CLIP	23313552	Skin
hsa-mir-372-3p	MIMAT0000724	F2RL3	9002	PAR-CLIP	21572407	Skin
hsa-mir-372-3p	MIMAT0000724	SLC28A1	9154	PAR-CLIP	23446348	Skin
hsa-mir-372-3p	MIMAT0000724	GCNT3	9245	PAR-CLIP	27292025	Skin
hsa-mir-372-3p	MIMAT0000724	LGSN	51557	HITS-CLIP	23313552	Skin
hsa-mir-1246	MIMAT0005898	ZNF480	147657	PAR-CLIP	22100165	Skin
hsa-mir-125b-5p	MIMAT0000423	KLF1	10661	Other	20194440	Skin
hsa-mir-24-3p	MIMAT0000080	SLC4A1	6521	Microarrays	tarbase	Skin
hsa-mir-31-5p	MIMAT0000089	SLC4A1	6521	Microarrays	tarbase	Skin
hsa-mir-26a-5p	MIMAT0000082	PRSS22	64063	Microarrays	tarbase	Skin
hsa-mir-26a-5p	MIMAT0000082	PRSS22	64063	Microarrays	tarbase	Skin
hsa-mir-941	MIMAT0004984	PRSS22	64063	Microarrays	tarbase	Skin
hsa-mir-941	MIMAT0004984	PRSS22	64063	Microarrays	tarbase	Skin
hsa-let-7b-5p	MIMAT0000063	ABCC8	6833	HITS-CLIP	tarbase	Skin
hsa-mir-145-5p	MIMAT0000437	TMEM132A	54972	qPCR	tarbase	Skin
hsa-mir-124-3p	MIMAT0000422	TMEM132A	54972	RNA-Seq	tarbase	Skin
hsa-mir-155-5p	MIMAT0000646	TMEM132A	54972	RNA-Seq	tarbase	Skin
hsa-mir-26a-5p	MIMAT0000082	MYH13	8735	Microarrays	tarbase	Skin
hsa-mir-26a-5p	MIMAT0000082	CDKL5	6792	PAR-CLIP, HITS-CLIP	tarbase	Skin
hsa-mir-155-5p	MIMAT0000646	CDKL5	6792	Microarrays	tarbase	Skin
hsa-mir-27b-3p	MIMAT0000419	QPCTL	54814	HITS-CLIP	tarbase	Skin
hsa-mir-31-5p	MIMAT0000089	QPCTL	54814	PAR-CLIP	tarbase	Skin
hsa-mir-328-3p	MIMAT0000752	MAGEC2	51438	HITS-CLIP	tarbase	Skin
hsa-mir-372-3p	MIMAT0000724	MSH4	4438	Microarrays	tarbase	Skin
hsa-mir-224-5p	MIMAT0000281	CAMK2B	816	Microarrays	tarbase	Skin
hsa-mir-124-3p	MIMAT0000422	SLC9A3	6550	Microarrays	tarbase	Skin
hsa-mir-124-3p	MIMAT0000422	SLC9A3	6550	Microarrays	tarbase	Skin
hsa-mir-130b-3p	MIMAT0000691	DDX3Y	8653	PAR-CLIP	tarbase	Skin
hsa-mir-181a-5p	MIMAT0000256	DDX3Y	8653	PAR-CLIP, HITS-CLIP	tarbase	Skin
hsa-mir-181b-5p	MIMAT0000257	DDX3Y	8653	PAR-CLIP	tarbase	Skin
hsa-mir-222-3p	MIMAT0000279	DDX3Y	8653	HITS-CLIP	tarbase	Skin
hsa-mir-224-5p	MIMAT0000281	DDX3Y	8653	HITS-CLIP	tarbase	Skin
hsa-mir-26a-5p	MIMAT0000082	DDX3Y	8653	HITS-CLIP, PAR-CLIP	tarbase	Skin
hsa-mir-27b-3p	MIMAT0000419	DDX3Y	8653	HITS-CLIP	tarbase	Skin
hsa-mir-205-5p	MIMAT0000266	DDX3Y	8653	Microarrays	tarbase	Skin
hsa-mir-941	MIMAT0004984	DDX3Y	8653	Microarrays	tarbase	Skin
hsa-mir-205-5p	MIMAT0000266	ADAM7	8756	Microarrays	tarbase	Skin
hsa-mir-26a-5p	MIMAT0000082	GUCY2C	2984	Microarrays	tarbase	Skin
hsa-mir-22-3p	MIMAT0000077	CPSF1	29894	HITS-CLIP	tarbase	Skin
hsa-mir-22-3p	MIMAT0000077	CPSF1	29894	HITS-CLIP	tarbase	Skin
hsa-mir-124-3p	MIMAT0000422	SPP2	6694	Microarrays	tarbase	Skin
hsa-mir-31-5p	MIMAT0000089	SPP2	6694	Microarrays	tarbase	Skin
hsa-let-7b-5p	MIMAT0000063	MARK2	2011	HITS-CLIP	tarbase	Skin
hsa-mir-155-5p	MIMAT0000646	MARK2	2011	PAR-CLIP, HITS-CLIP, Microarrays	tarbase	Skin
hsa-mir-181a-5p	MIMAT0000256	MARK2	2011	HITS-CLIP	tarbase	Skin
hsa-mir-181b-5p	MIMAT0000257	MARK2	2011	HITS-CLIP	tarbase	Skin
hsa-mir-24-3p	MIMAT0000080	MARK2	2011	HITS-CLIP	tarbase	Skin
hsa-mir-941	MIMAT0004984	MARK2	2011	PAR-CLIP	tarbase	Skin
hsa-mir-124-3p	MIMAT0000422	MARK2	2011	Microarrays	tarbase	Skin
hsa-mir-124-3p	MIMAT0000422	CDHR2	54825	Microarrays	tarbase	Skin
hsa-mir-126-3p	MIMAT0000445	CDHR2	54825	Microarrays	tarbase	Skin
hsa-mir-99b-5p	MIMAT0000689	CDHR2	54825	Microarrays	tarbase	Skin
hsa-mir-941	MIMAT0004984	WNT8B	7479	Microarrays	tarbase	Skin
hsa-mir-27b-3p	MIMAT0000419	CACNG4	27092	HITS-CLIP	tarbase	Skin
hsa-mir-372-3p	MIMAT0000724	ACTL6B	51412	Microarrays	tarbase	Skin
hsa-mir-941	MIMAT0004984	FKBP6	8468	Microarrays	tarbase	Skin
hsa-mir-124-3p	MIMAT0000422	DUSP13	51207	Microarrays	tarbase	Skin
hsa-mir-941	MIMAT0004984	DUSP13	51207	Microarrays	tarbase	Skin
hsa-mir-124-3p	MIMAT0000422	SCGN	10590	Microarrays	tarbase	Skin
hsa-mir-31-5p	MIMAT0000089	AFP	174	Microarrays	tarbase	Skin
hsa-mir-941	MIMAT0004984	AFP	174	Microarrays	tarbase	Skin
hsa-mir-26a-5p	MIMAT0000082	COL19A1	1310	PAR-CLIP	tarbase	Skin
hsa-let-7b-5p	MIMAT0000063	RAD54L	8438	HITS-CLIP	tarbase	Skin
hsa-mir-124-3p	MIMAT0000422	RAD54L	8438	Microarrays	tarbase	Skin
hsa-mir-26a-5p	MIMAT0000082	RAD54L	8438	Microarrays	tarbase	Skin
hsa-let-7b-5p	MIMAT0000063	MT3	4504	Microarrays	tarbase	Skin
hsa-mir-155-5p	MIMAT0000646	MT3	4504	Microarrays	tarbase	Skin
hsa-mir-124-3p	MIMAT0000422	CHGB	1114	Microarrays	tarbase	Skin
hsa-mir-941	MIMAT0004984	CHGB	1114	Microarrays	tarbase	Skin
hsa-mir-99a-5p	MIMAT0000097	DLL3	10683	PAR-CLIP	tarbase	Skin
hsa-mir-99b-5p	MIMAT0000689	DLL3	10683	PAR-CLIP	tarbase	Skin
hsa-mir-218-5p	MIMAT0000275	NUBP2	10101	PAR-CLIP	tarbase	Skin
hsa-let-7b-5p	MIMAT0000063	IZUMO4	113177	Microarrays	tarbase	Skin
hsa-mir-124-3p	MIMAT0000422	MADCAM1	8174	Microarrays	tarbase	Skin
hsa-let-7b-5p	MIMAT0000063	CRYBB3	1417	Microarrays	tarbase	Skin
hsa-mir-124-3p	MIMAT0000422	RASL10A	10633	Microarrays	tarbase	Skin
hsa-mir-941	MIMAT0004984	RASL10A	10633	Microarrays	tarbase	Skin
hsa-mir-124-3p	MIMAT0000422	UPK3A	7380	Microarrays	tarbase	Skin
hsa-mir-22-3p	MIMAT0000077	CHGA	1113	Microarrays, HITS-CLIP	tarbase	Skin
hsa-mir-22-3p	MIMAT0000077	CHGA	1113	Microarrays, HITS-CLIP	tarbase	Skin
hsa-mir-124-3p	MIMAT0000422	SERPINA4	5267	Microarrays	tarbase	Skin
hsa-mir-124-3p	MIMAT0000422	NTSR1	4923	Microarrays	tarbase	Skin
hsa-mir-224-5p	MIMAT0000281	NTSR1	4923	Microarrays	tarbase	Skin
hsa-mir-155-5p	MIMAT0000646	WFDC2	10406	Microarrays	tarbase	Skin
hsa-mir-26a-5p	MIMAT0000082	F9	2158	Microarrays	tarbase	Skin
hsa-mir-20a-5p	MIMAT0000075	GPR50	9248	Microarrays	tarbase	Skin
hsa-let-7b-5p	MIMAT0000063	MSLN	10232	Microarrays	tarbase	Skin
hsa-mir-155-5p	MIMAT0000646	MSLN	10232	Microarrays	tarbase	Skin
hsa-mir-31-5p	MIMAT0000089	RHBDL1	9028	Microarrays	tarbase	Skin
hsa-let-7b-5p	MIMAT0000063	LYL1	4066	HITS-CLIP	tarbase	Skin
hsa-mir-24-3p	MIMAT0000080	LYL1	4066	HITS-CLIP	tarbase	Skin
hsa-let-7b-5p	MIMAT0000063	SNAPC2	6618	Microarrays	tarbase	Skin
hsa-mir-10b-5p	MIMAT0000254	SNAPC2	6618	Microarrays	tarbase	Skin
hsa-mir-31-5p	MIMAT0000089	CEACAM4	1089	Microarrays	tarbase	Skin
hsa-mir-31-5p	MIMAT0000089	CEACAM4	1089	Microarrays	tarbase	Skin
hsa-mir-124-3p	MIMAT0000422	SULT2A1	6822	Microarrays	tarbase	Skin
hsa-mir-26a-5p	MIMAT0000082	SYNGR4	23546	Microarrays	tarbase	Skin
hsa-mir-124-3p	MIMAT0000422	ATP4A	495	HITS-CLIP	tarbase	Skin
hsa-mir-26a-5p	MIMAT0000082	ATP4A	495	Microarrays	tarbase	Skin
hsa-mir-26a-5p	MIMAT0000082	RNF32	140545	Microarrays	tarbase	Skin
hsa-mir-124-3p	MIMAT0000422	PBLD	64081	Microarrays	tarbase	Skin
hsa-mir-155-5p	MIMAT0000646	PBLD	64081	Chimeric fragments	tarbase	Skin
hsa-mir-10b-5p	MIMAT0000254	CSF3	1440	Microarrays	tarbase	Skin
hsa-mir-20a-5p	MIMAT0000075	CSF3	1440	Microarrays	tarbase	Skin
hsa-mir-124-3p	MIMAT0000422	HGFAC	3083	Microarrays	tarbase	Skin
hsa-mir-10b-5p	MIMAT0000254	DDX25	29118	Microarrays	tarbase	Skin
hsa-mir-124-3p	MIMAT0000422	DDX25	29118	Microarrays	tarbase	Skin
hsa-mir-941	MIMAT0004984	APOA4	337	Microarrays	tarbase	Skin
hsa-mir-126-3p	MIMAT0000445	GSG1	83445	Microarrays	tarbase	Skin
hsa-mir-124-3p	MIMAT0000422	ART4	420	Microarrays	tarbase	Skin
hsa-mir-99b-5p	MIMAT0000689	IFNG	3458	Microarrays	tarbase	Skin
hsa-mir-125b-5p	MIMAT0000423	ULBP1	80329	HITS-CLIP	tarbase	Skin
hsa-let-7b-5p	MIMAT0000063	TULP1	7287	Microarrays	tarbase	Skin
hsa-mir-941	MIMAT0004984	TULP1	7287	Microarrays	tarbase	Skin
hsa-let-7b-5p	MIMAT0000063	PRDM13	59336	Microarrays	tarbase	Skin
hsa-mir-155-5p	MIMAT0000646	PRDM13	59336	Microarrays	tarbase	Skin
hsa-mir-126-3p	MIMAT0000445	VNN2	8875	Microarrays	tarbase	Skin
hsa-mir-20a-5p	MIMAT0000075	VNN2	8875	Microarrays	tarbase	Skin
hsa-mir-124-3p	MIMAT0000422	SLC17A2	10246	Microarrays	tarbase	Skin
hsa-mir-31-5p	MIMAT0000089	HRG	3273	Microarrays	tarbase	Skin
hsa-mir-941	MIMAT0004984	LRRC31	79782	Microarrays	tarbase	Skin
hsa-mir-17-5p	MIMAT0000070	PEX5L	51555	PAR-CLIP	tarbase	Skin
hsa-mir-20a-5p	MIMAT0000075	PEX5L	51555	PAR-CLIP	tarbase	Skin
hsa-mir-218-5p	MIMAT0000275	PEX5L	51555	HITS-CLIP	tarbase	Skin
hsa-let-7b-5p	MIMAT0000063	CENPA	1058	Microarrays, Chimeric fragments	tarbase	Skin
hsa-mir-10b-5p	MIMAT0000254	CENPA	1058	Microarrays	tarbase	Skin
hsa-mir-124-3p	MIMAT0000422	CENPA	1058	Microarrays	tarbase	Skin
hsa-mir-155-5p	MIMAT0000646	CENPA	1058	Microarrays	tarbase	Skin
hsa-mir-372-3p	MIMAT0000724	NEU2	4759	Microarrays	tarbase	Skin
hsa-mir-26a-5p	MIMAT0000082	NPHS2	7827	Microarrays	tarbase	Skin
hsa-mir-31-5p	MIMAT0000089	NPHS2	7827	Microarrays	tarbase	Skin
hsa-let-7b-5p	MIMAT0000063	CHD5	26038	PAR-CLIP	tarbase	Skin
hsa-mir-125b-5p	MIMAT0000423	CHD5	26038	HITS-CLIP	tarbase	Skin
hsa-mir-26a-5p	MIMAT0000082	CHD5	26038	HITS-CLIP	tarbase	Skin
hsa-mir-26a-5p	MIMAT0000082	PMFBP1	83449	HITS-CLIP	tarbase	Skin
hsa-mir-218-5p	MIMAT0000275	PPP4R4	57718	HITS-CLIP	tarbase	Skin
hsa-mir-218-5p	MIMAT0000275	PPP4R4	57718	HITS-CLIP	tarbase	Skin
hsa-mir-126-5p	MIMAT0000444	PPP4R4	57718	HITS-CLIP	tarbase	Skin
hsa-mir-126-5p	MIMAT0000444	PPP4R4	57718	HITS-CLIP	tarbase	Skin
hsa-mir-10b-5p	MIMAT0000254	PPP4R4	57718	Microarrays	tarbase	Skin
hsa-mir-10b-5p	MIMAT0000254	PPP4R4	57718	Microarrays	tarbase	Skin
hsa-mir-124-3p	MIMAT0000422	PPP4R4	57718	Microarrays	tarbase	Skin
hsa-mir-124-3p	MIMAT0000422	PPP4R4	57718	Microarrays	tarbase	Skin
hsa-mir-20a-5p	MIMAT0000075	PPP4R4	57718	Microarrays	tarbase	Skin
hsa-mir-20a-5p	MIMAT0000075	PPP4R4	57718	Microarrays	tarbase	Skin
hsa-mir-941	MIMAT0004984	PPP4R4	57718	Microarrays	tarbase	Skin
hsa-mir-941	MIMAT0004984	PPP4R4	57718	Microarrays	tarbase	Skin
hsa-mir-372-3p	MIMAT0000724	GPR75	10936	Microarrays	tarbase	Skin
hsa-let-7b-5p	MIMAT0000063	INSL4	3641	Microarrays	tarbase	Skin
hsa-mir-155-5p	MIMAT0000646	INSL4	3641	Microarrays	tarbase	Skin
hsa-mir-124-3p	MIMAT0000422	NPPB	4879	RNA-Seq	tarbase	Skin
hsa-mir-155-5p	MIMAT0000646	NPPB	4879	Microarrays	tarbase	Skin
hsa-mir-372-3p	MIMAT0000724	EPX	8288	Microarrays	tarbase	Skin
hsa-mir-26a-5p	MIMAT0000082	TBX4	9496	Microarrays	tarbase	Skin
hsa-let-7b-5p	MIMAT0000063	TAS2R10	50839	Microarrays	tarbase	Skin
hsa-let-7b-5p	MIMAT0000063	TAS2R10	50839	Microarrays	tarbase	Skin
hsa-let-7b-5p	MIMAT0000063	TAS2R10	50839	Microarrays	tarbase	Skin
hsa-let-7b-5p	MIMAT0000063	CD80	941	PAR-CLIP	tarbase	Skin
hsa-let-7b-5p	MIMAT0000063	GJA8	2703	Microarrays	tarbase	Skin
hsa-mir-941	MIMAT0004984	GJA8	2703	Microarrays	tarbase	Skin
hsa-mir-155-5p	MIMAT0000646	SPINK4	27290	Microarrays	tarbase	Skin
hsa-mir-130b-3p	MIMAT0000691	G0S2	50486	PAR-CLIP	tarbase	Skin
hsa-let-7b-5p	MIMAT0000063	G0S2	50486	Microarrays	tarbase	Skin
hsa-mir-155-5p	MIMAT0000646	G0S2	50486	Microarrays	tarbase	Skin
hsa-mir-941	MIMAT0004984	G0S2	50486	Microarrays	tarbase	Skin
hsa-mir-941	MIMAT0004984	C4BPA	722	Microarrays	tarbase	Skin
hsa-let-7b-5p	MIMAT0000063	MOCS3	27304	HITS-CLIP, Microarrays	tarbase	Skin
hsa-mir-218-5p	MIMAT0000275	MOCS3	27304	PAR-CLIP	tarbase	Skin
hsa-mir-27b-3p	MIMAT0000419	MOCS3	27304	HITS-CLIP	tarbase	Skin
hsa-mir-22-3p	MIMAT0000077	MOCS3	27304	HITS-CLIP	tarbase	Skin
hsa-mir-155-5p	MIMAT0000646	MOCS3	27304	Microarrays	tarbase	Skin
hsa-mir-224-5p	MIMAT0000281	MOCS3	27304	Microarrays	tarbase	Skin
hsa-mir-26a-5p	MIMAT0000082	MOCS3	27304	Microarrays	tarbase	Skin
hsa-let-7b-5p	MIMAT0000063	CHST8	64377	Microarrays	tarbase	Skin
hsa-mir-155-5p	MIMAT0000646	CHST8	64377	Microarrays	tarbase	Skin
hsa-mir-205-5p	MIMAT0000266	IRGC	56269	Microarrays	tarbase	Skin
hsa-mir-941	MIMAT0004984	CRISP1	167	Microarrays	tarbase	Skin
hsa-mir-124-3p	MIMAT0000422	RAB17	64284	Microarrays	tarbase	Skin
hsa-mir-130b-3p	MIMAT0000691	CXCL6	6372	PAR-CLIP	tarbase	Skin
hsa-mir-941	MIMAT0004984	CXCL6	6372	Microarrays	tarbase	Skin
hsa-mir-26a-5p	MIMAT0000082	SLC10A2	6555	Microarrays	tarbase	Skin
hsa-mir-124-3p	MIMAT0000422	HTN1	3346	Microarrays	tarbase	Skin
hsa-mir-124-3p	MIMAT0000422	HTN1	3346	Microarrays	tarbase	Skin
hsa-mir-27b-3p	MIMAT0000419	ABHD8	79575	HITS-CLIP	tarbase	Skin
hsa-let-7b-5p	MIMAT0000063	ABHD8	79575	Microarrays	tarbase	Skin
hsa-mir-26a-5p	MIMAT0000082	ABHD8	79575	Microarrays	tarbase	Skin
hsa-mir-20a-5p	MIMAT0000075	TAS2R3	50831	Microarrays	tarbase	Skin
hsa-mir-941	MIMAT0004984	TAS2R3	50831	Microarrays	tarbase	Skin
hsa-mir-126-3p	MIMAT0000445	F2RL3	9002	Microarrays	tarbase	Skin
hsa-mir-31-5p	MIMAT0000089	F2RL3	9002	Microarrays	tarbase	Skin
hsa-mir-205-5p	MIMAT0000266	GNG13	51764	Microarrays	tarbase	Skin
hsa-mir-20a-5p	MIMAT0000075	GNG13	51764	CLEAR-CLIP	tarbase	Skin
hsa-mir-372-3p	MIMAT0000724	GNG13	51764	Microarrays	tarbase	Skin
hsa-mir-20a-5p	MIMAT0000075	VGF	7425	Microarrays	tarbase	Skin
hsa-mir-124-3p	MIMAT0000422	VGF	7425	Microarrays	tarbase	Skin
hsa-mir-124-3p	MIMAT0000422	SHBG	6462	Microarrays	tarbase	Skin
hsa-mir-941	MIMAT0004984	SIGLEC9	27180	Microarrays	tarbase	Skin
hsa-mir-200a-3p	MIMAT0000682	FOXA1	3169	HITS-CLIP	tarbase	Skin
hsa-mir-20a-5p	MIMAT0000075	FOXA1	3169	HITS-CLIP	tarbase	Skin
hsa-mir-26a-5p	MIMAT0000082	FOXA1	3169	HITS-CLIP	tarbase	Skin
hsa-mir-124-3p	MIMAT0000422	FOXA1	3169	Other, Microarrays	tarbase	Skin
hsa-let-7b-5p	MIMAT0000063	FOXA1	3169	Chimeric fragments	tarbase	Skin
hsa-mir-130b-3p	MIMAT0000691	FOXA1	3169	Chimeric fragments	tarbase	Skin
hsa-mir-26a-5p	MIMAT0000082	FOXJ1	2302	Microarrays	tarbase	Skin
hsa-mir-26a-5p	MIMAT0000082	NCAN	1463	HITS-CLIP	tarbase	Skin
hsa-mir-941	MIMAT0004984	ACSBG2	81616	Microarrays	tarbase	Skin
hsa-let-7b-5p	MIMAT0000063	BMP15	9210	Microarrays	tarbase	Skin
hsa-mir-26a-5p	MIMAT0000082	HBZ	3050	Microarrays	tarbase	Skin
hsa-mir-941	MIMAT0004984	HBZ	3050	Microarrays	tarbase	Skin
hsa-let-7b-5p	MIMAT0000063	C1QL1	10882	Microarrays	tarbase	Skin
hsa-mir-20a-5p	MIMAT0000075	PRR7	80758	Microarrays	tarbase	Skin
hsa-mir-10b-5p	MIMAT0000254	KRT33B	3884	Microarrays	tarbase	Skin
hsa-mir-10b-5p	MIMAT0000254	KRT33B	3884	Microarrays	tarbase	Skin
hsa-mir-26a-5p	MIMAT0000082	KRT33B	3884	Microarrays	tarbase	Skin
hsa-mir-26a-5p	MIMAT0000082	KRT33B	3884	Microarrays	tarbase	Skin
hsa-mir-26a-5p	MIMAT0000082	RAX	30062	Microarrays	tarbase	Skin
hsa-mir-24-3p	MIMAT0000080	DAGLA	747	HITS-CLIP	tarbase	Skin
hsa-mir-155-5p	MIMAT0000646	HNF1A	6927	Microarrays	tarbase	Skin
hsa-mir-941	MIMAT0004984	HTR1B	3351	HITS-CLIP	tarbase	Skin
hsa-mir-26a-5p	MIMAT0000082	HTR1B	3351	Microarrays	tarbase	Skin
hsa-mir-17-5p	MIMAT0000070	CAPN9	10753	HITS-CLIP	tarbase	Skin
hsa-mir-20a-5p	MIMAT0000075	CAPN9	10753	HITS-CLIP	tarbase	Skin
hsa-mir-10b-5p	MIMAT0000254	HLX	3142	Microarrays	tarbase	Skin
hsa-mir-124-3p	MIMAT0000422	HLX	3142	Microarrays	tarbase	Skin
hsa-mir-155-5p	MIMAT0000646	IL10	3586	ELISA	tarbase	Skin
hsa-mir-27b-3p	MIMAT0000419	IL10	3586	HITS-CLIP	tarbase	Skin
hsa-mir-181a-5p	MIMAT0000256	GAD2	2572	HITS-CLIP	tarbase	Skin
hsa-mir-22-3p	MIMAT0000077	GAD2	2572	HITS-CLIP	tarbase	Skin
hsa-let-7b-5p	MIMAT0000063	SLC22A7	10864	Microarrays	tarbase	Skin
hsa-let-7b-5p	MIMAT0000063	GCM1	8521	Microarrays	tarbase	Skin
hsa-mir-941	MIMAT0004984	GCM1	8521	Microarrays	tarbase	Skin
hsa-let-7b-5p	MIMAT0000063	CLPS	1208	Microarrays	tarbase	Skin
hsa-mir-124-3p	MIMAT0000422	MMP20	9313	Microarrays	tarbase	Skin
hsa-mir-26a-5p	MIMAT0000082	BRDT	676	CLEAR-CLIP	tarbase	Skin
hsa-mir-26a-5p	MIMAT0000082	ABCG5	64240	Microarrays	tarbase	Skin
hsa-mir-124-3p	MIMAT0000422	CHRNA1	1134	Other	tarbase	Skin
hsa-let-7b-5p	MIMAT0000063	MNS1	55329	Microarrays	tarbase	Skin
hsa-mir-10b-5p	MIMAT0000254	MNS1	55329	Microarrays	tarbase	Skin
hsa-mir-124-3p	MIMAT0000422	MNS1	55329	Microarrays	tarbase	Skin
hsa-mir-138-5p	MIMAT0000430	MNS1	55329	Microarrays	tarbase	Skin
hsa-mir-205-5p	MIMAT0000266	MNS1	55329	Microarrays	tarbase	Skin
hsa-mir-224-5p	MIMAT0000281	MNS1	55329	Microarrays	tarbase	Skin
hsa-mir-26a-5p	MIMAT0000082	MNS1	55329	Microarrays	tarbase	Skin
hsa-mir-20a-5p	MIMAT0000075	NDST4	64579	PAR-CLIP	tarbase	Skin
hsa-mir-372-3p	MIMAT0000724	IL21	59067	Microarrays	tarbase	Skin
hsa-mir-124-3p	MIMAT0000422	MTTP	4547	Microarrays	tarbase	Skin
hsa-mir-124-3p	MIMAT0000422	ANP32D	23519	RNA-Seq	tarbase	Skin
hsa-mir-181a-5p	MIMAT0000256	ANP32D	23519	Microarrays	tarbase	Skin
hsa-mir-10b-5p	MIMAT0000254	GCNT3	9245	Microarrays	tarbase	Skin
hsa-mir-124-3p	MIMAT0000422	GCNT3	9245	Microarrays	tarbase	Skin
hsa-mir-10b-5p	MIMAT0000254	OSGIN1	29948	Microarrays	tarbase	Skin
hsa-mir-124-3p	MIMAT0000422	DNMT3L	29947	Microarrays	tarbase	Skin
hsa-mir-155-5p	MIMAT0000646	KCNA10	3744	Microarrays	tarbase	Skin
hsa-mir-124-3p	MIMAT0000422	ETNK2	55224	Microarrays	tarbase	Skin
hsa-mir-224-5p	MIMAT0000281	ETNK2	55224	Microarrays	tarbase	Skin
hsa-let-7b-5p	MIMAT0000063	SYT2	127833	Microarrays	tarbase	Skin
hsa-mir-26a-5p	MIMAT0000082	SYT2	127833	Microarrays	tarbase	Skin
hsa-mir-20a-5p	MIMAT0000075	CNGA3	1261	Microarrays	tarbase	Skin
hsa-mir-126-5p	MIMAT0000444	SLC4A10	57282	HITS-CLIP	tarbase	Skin
hsa-mir-17-5p	MIMAT0000070	SLC4A10	57282	HITS-CLIP	tarbase	Skin
hsa-mir-181a-5p	MIMAT0000256	SLC4A10	57282	HITS-CLIP	tarbase	Skin
hsa-mir-124-3p	MIMAT0000422	NR1I2	8856	Microarrays	tarbase	Skin
hsa-mir-941	MIMAT0004984	FABP2	2169	Microarrays	tarbase	Skin
hsa-mir-124-3p	MIMAT0000422	BHMT	635	Microarrays	tarbase	Skin
hsa-mir-31-5p	MIMAT0000089	BHMT	635	Microarrays	tarbase	Skin
hsa-mir-941	MIMAT0004984	BHMT	635	Microarrays	tarbase	Skin
hsa-mir-124-3p	MIMAT0000422	CPLX2	10814	Microarrays	tarbase	Skin
hsa-let-7b-5p	MIMAT0000063	LGSN	51557	Microarrays	tarbase	Skin
hsa-mir-124-3p	MIMAT0000422	LGSN	51557	Microarrays	tarbase	Skin
hsa-mir-20a-5p	MIMAT0000075	GPR6	2830	HITS-CLIP	tarbase	Skin
hsa-mir-372-3p	MIMAT0000724	GPR6	2830	Microarrays	tarbase	Skin
hsa-mir-17-5p	MIMAT0000070	HTR2C	3358	PAR-CLIP	tarbase	Skin
hsa-mir-155-5p	MIMAT0000646	HTR2C	3358	Microarrays	tarbase	Skin
hsa-mir-941	MIMAT0004984	MAGEA4	4103	Microarrays	tarbase	Skin
hsa-mir-124-3p	MIMAT0000422	INCENP	3619	Microarrays	tarbase	Skin
hsa-mir-126-3p	MIMAT0000445	MS4A3	932	Microarrays	tarbase	Skin
hsa-mir-941	MIMAT0004984	ALLC	55821	Microarrays	tarbase	Skin
hsa-mir-126-3p	MIMAT0000445	CYSLTR2	57105	Microarrays	tarbase	Skin
hsa-mir-10b-5p	MIMAT0000254	GPR15	2838	Microarrays	tarbase	Skin
hsa-mir-138-5p	MIMAT0000430	GPR15	2838	Microarrays	tarbase	Skin
hsa-mir-126-3p	MIMAT0000445	CYLC2	1539	Microarrays	tarbase	Skin
hsa-mir-372-3p	MIMAT0000724	CYLC2	1539	Microarrays	tarbase	Skin
hsa-mir-10b-5p	MIMAT0000254	ADCY8	114	Microarrays	tarbase	Skin
hsa-mir-17-5p	MIMAT0000070	KIF5A	3798	PAR-CLIP	tarbase	Skin
hsa-mir-20a-5p	MIMAT0000075	KIF5A	3798	PAR-CLIP	tarbase	Skin
hsa-mir-31-5p	MIMAT0000089	PPEF2	5470	Microarrays	tarbase	Skin
hsa-mir-675-5p	MIMAT0004284	ZIC3	7547	Western Blot	tarbase	Skin
hsa-mir-941	MIMAT0004984	ZIC3	7547	Microarrays	tarbase	Skin
hsa-mir-26a-5p	MIMAT0000082	PLA2G2F	64600	Microarrays	tarbase	Skin
hsa-let-7b-5p	MIMAT0000063	FGF17	8822	Microarrays	tarbase	Skin
hsa-mir-24-3p	MIMAT0000080	GJD2	57369	HITS-CLIP	tarbase	Skin
hsa-mir-155-5p	MIMAT0000646	GJD2	57369	Microarrays	tarbase	Skin
hsa-mir-124-3p	MIMAT0000422	AGRP	181	Microarrays	tarbase	Skin
hsa-mir-372-3p	MIMAT0000724	AGRP	181	Microarrays	tarbase	Skin
hsa-mir-224-5p	MIMAT0000281	TFF2	7032	Microarrays	tarbase	Skin
hsa-mir-372-3p	MIMAT0000724	TFF2	7032	Microarrays	tarbase	Skin
hsa-mir-124-3p	MIMAT0000422	TFF1	7031	Microarrays	tarbase	Skin
hsa-let-7b-5p	MIMAT0000063	SLC2A6	11182	Microarrays	tarbase	Skin
hsa-let-7b-5p	MIMAT0000063	SLC2A6	11182	Microarrays	tarbase	Skin
hsa-mir-124-3p	MIMAT0000422	SLC2A6	11182	Microarrays	tarbase	Skin
hsa-mir-124-3p	MIMAT0000422	SLC2A6	11182	Microarrays	tarbase	Skin
hsa-mir-155-5p	MIMAT0000646	SLC2A6	11182	Microarrays	tarbase	Skin
hsa-mir-155-5p	MIMAT0000646	SLC2A6	11182	Microarrays	tarbase	Skin
hsa-mir-205-5p	MIMAT0000266	SLC2A6	11182	Microarrays	tarbase	Skin
hsa-mir-205-5p	MIMAT0000266	SLC2A6	11182	Microarrays	tarbase	Skin
hsa-mir-99b-5p	MIMAT0000689	GNG3	2785	Microarrays	tarbase	Skin
hsa-mir-26a-5p	MIMAT0000082	SPTA1	6708	Microarrays	tarbase	Skin
hsa-mir-31-5p	MIMAT0000089	SPTA1	6708	Microarrays	tarbase	Skin
hsa-mir-124-3p	MIMAT0000422	FABP1	2168	Microarrays	tarbase	Skin
hsa-let-7b-5p	MIMAT0000063	CXCL3	2921	Microarrays	tarbase	Skin
hsa-mir-10b-5p	MIMAT0000254	CXCL3	2921	Microarrays	tarbase	Skin
hsa-mir-20a-5p	MIMAT0000075	CXCL3	2921	Microarrays	tarbase	Skin
hsa-mir-99b-5p	MIMAT0000689	CXCL3	2921	Microarrays	tarbase	Skin
hsa-mir-205-5p	MIMAT0000266	CARTPT	9607	Microarrays	tarbase	Skin
hsa-mir-26a-5p	MIMAT0000082	TERT	7015	Microarrays	tarbase	Skin
hsa-mir-124-3p	MIMAT0000422	TERT	7015	Microarrays	tarbase	Skin
hsa-mir-224-5p	MIMAT0000281	GRIK2	2898	HITS-CLIP	tarbase	Skin
hsa-mir-27b-3p	MIMAT0000419	GRIK2	2898	HITS-CLIP	tarbase	Skin
hsa-mir-126-3p	MIMAT0000445	GRIK2	2898	Microarrays	tarbase	Skin
hsa-mir-155-5p	MIMAT0000646	GRIK2	2898	Microarrays	tarbase	Skin
hsa-mir-20a-5p	MIMAT0000075	GRIK2	2898	Microarrays	tarbase	Skin
hsa-let-7b-5p	MIMAT0000063	TLX3	30012	Microarrays	tarbase	Skin
hsa-mir-31-5p	MIMAT0000089	HNF4G	3174	Microarrays	tarbase	Skin
hsa-mir-100-5p	MIMAT0000098	CLDN3	1365	Microarrays	tarbase	Skin
hsa-mir-27b-3p	MIMAT0000419	CLDN3	1365	HITS-CLIP	tarbase	Skin
hsa-mir-99a-5p	MIMAT0000097	CLDN3	1365	Microarrays	tarbase	Skin
hsa-mir-124-3p	MIMAT0000422	LDHC	3948	AGO-IP	tarbase	Skin
hsa-mir-155-5p	MIMAT0000646	LDHC	3948	Microarrays	tarbase	Skin
hsa-mir-941	MIMAT0004984	PLK1	5347	HITS-CLIP, Microarrays	tarbase	Skin
hsa-mir-99b-5p	MIMAT0000689	PLK1	5347	HITS-CLIP, PAR-CLIP, Microarrays	tarbase	Skin
hsa-mir-124-3p	MIMAT0000422	PLK1	5347	Microarrays	tarbase	Skin
hsa-mir-126-3p	MIMAT0000445	PLK1	5347	Microarrays	tarbase	Skin
hsa-mir-205-5p	MIMAT0000266	PLK1	5347	Microarrays	tarbase	Skin
hsa-mir-26a-5p	MIMAT0000082	PLK1	5347	Microarrays	tarbase	Skin
hsa-mir-17-5p	MIMAT0000070	PLK1	5347	Chimeric fragments	tarbase	Skin
hsa-mir-124-3p	MIMAT0000422	MYO1A	4640	Microarrays	tarbase	Skin
hsa-mir-100-5p	MIMAT0000098	NKX3-1	4824	Microarrays	tarbase	Skin
hsa-mir-99a-5p	MIMAT0000097	NKX3-1	4824	Microarrays	tarbase	Skin
hsa-mir-205-5p	MIMAT0000266	NKX3-1	4824	Microarrays	tarbase	Skin
hsa-mir-155-5p	MIMAT0000646	MVD	4597	RNA-Seq	tarbase	Skin
hsa-mir-31-5p	MIMAT0000089	AQP2	359	Microarrays	tarbase	Skin
hsa-mir-124-3p	MIMAT0000422	CYP7A1	1581	Microarrays	tarbase	Skin
hsa-mir-124-3p	MIMAT0000422	SLC22A11	55867	Microarrays	tarbase	Skin
hsa-mir-372-3p	MIMAT0000724	OR1F1	4992	Microarrays	tarbase	Skin
hsa-mir-372-3p	MIMAT0000724	OR1F1	4992	Microarrays	tarbase	Skin
hsa-mir-31-5p	MIMAT0000089	MTNR1A	4543	Microarrays	tarbase	Skin
hsa-mir-124-3p	MIMAT0000422	RNASE2	6036	Microarrays	tarbase	Skin
hsa-mir-126-3p	MIMAT0000445	RNASE2	6036	Microarrays	tarbase	Skin
hsa-mir-124-3p	MIMAT0000422	ZNF280A	129025	Microarrays	tarbase	Skin
hsa-mir-124-3p	MIMAT0000422	ZNF280A	129025	Microarrays	tarbase	Skin
hsa-mir-124-3p	MIMAT0000422	GJB1	2705	Microarrays	tarbase	Skin
hsa-mir-941	MIMAT0004984	GJB1	2705	Microarrays	tarbase	Skin
hsa-mir-10b-5p	MIMAT0000254	DRD5	1816	Microarrays	tarbase	Skin
hsa-mir-26a-5p	MIMAT0000082	S100G	795	Microarrays	tarbase	Skin
hsa-mir-126-3p	MIMAT0000445	FAM153A	285596	Microarrays	tarbase	Skin
hsa-let-7b-5p	MIMAT0000063	CST2	1470	Microarrays	tarbase	Skin
hsa-mir-205-5p	MIMAT0000266	CST2	1470	Microarrays	tarbase	Skin
hsa-mir-124-3p	MIMAT0000422	CST1	1469	Microarrays	tarbase	Skin
hsa-mir-20a-5p	MIMAT0000075	CST1	1469	Microarrays	tarbase	Skin
hsa-mir-181b-5p	MIMAT0000257	ZNF804A	91752	PAR-CLIP	tarbase	Skin
hsa-mir-124-3p	MIMAT0000422	ZNF804A	91752	Microarrays	tarbase	Skin
hsa-mir-155-5p	MIMAT0000646	ZNF804A	91752	Chimeric fragments	tarbase	Skin
hsa-let-7b-5p	MIMAT0000063	TMC7	79905	HITS-CLIP	tarbase	Skin
hsa-mir-10b-5p	MIMAT0000254	TMC7	79905	Microarrays	tarbase	Skin
hsa-mir-124-3p	MIMAT0000422	TMC7	79905	Microarrays	tarbase	Skin
hsa-mir-224-5p	MIMAT0000281	TMC7	79905	Microarrays	tarbase	Skin
hsa-mir-941	MIMAT0004984	BFSP2	8419	Microarrays	tarbase	Skin
hsa-mir-941	MIMAT0004984	PSG6	5675	Microarrays	tarbase	Skin
hsa-mir-124-3p	MIMAT0000422	PGK2	5232	Microarrays	tarbase	Skin
hsa-mir-124-3p	MIMAT0000422	FGB	2244	Microarrays	tarbase	Skin
hsa-mir-31-5p	MIMAT0000089	FGB	2244	Microarrays	tarbase	Skin
hsa-mir-99b-5p	MIMAT0000689	NMUR1	10316	Microarrays	tarbase	Skin
hsa-mir-27b-3p	MIMAT0000419	IFNB1	3456	Microarrays	tarbase	Skin
hsa-mir-31-5p	MIMAT0000089	OR10H3	26532	Microarrays	tarbase	Skin
hsa-mir-99b-5p	MIMAT0000689	OR1A1	8383	Microarrays	tarbase	Skin
hsa-mir-941	MIMAT0004984	ATOH1	474	Microarrays	tarbase	Skin
hsa-mir-155-5p	MIMAT0000646	ADAMTS20	80070	PAR-CLIP	tarbase	Skin
hsa-mir-20a-5p	MIMAT0000075	ABCD2	225	PAR-CLIP	tarbase	Skin
hsa-mir-124-3p	MIMAT0000422	INSM1	3642	AGO-IP, Other	tarbase	Skin
hsa-mir-99b-5p	MIMAT0000689	CCDC106	29903	Microarrays	tarbase	Skin
hsa-mir-124-3p	MIMAT0000422	PC	5091	RNA-Seq	tarbase	Skin
hsa-mir-155-5p	MIMAT0000646	PC	5091	RNA-Seq, Microarrays	tarbase	Skin
hsa-mir-31-5p	MIMAT0000089	PROP1	5626	Microarrays	tarbase	Skin
hsa-mir-31-5p	MIMAT0000089	PROP1	5626	Microarrays	tarbase	Skin
hsa-mir-31-5p	MIMAT0000089	PROP1	5626	Microarrays	tarbase	Skin
hsa-mir-27b-3p	MIMAT0000419	APOF	319	PAR-CLIP	tarbase	Skin
hsa-mir-124-3p	MIMAT0000422	APOF	319	Microarrays	tarbase	Skin
hsa-mir-130b-3p	MIMAT0000691	LONRF3	79836	PAR-CLIP	tarbase	Skin
hsa-let-7b-5p	MIMAT0000063	LONRF3	79836	Microarrays	tarbase	Skin
hsa-mir-155-5p	MIMAT0000646	LONRF3	79836	Chimeric fragments	tarbase	Skin
hsa-mir-17-5p	MIMAT0000070	GCNT4	51301	PAR-CLIP, HITS-CLIP	tarbase	Skin
hsa-mir-20a-5p	MIMAT0000075	GCNT4	51301	PAR-CLIP	tarbase	Skin
hsa-mir-302b-3p	MIMAT0000715	GCNT4	51301	PAR-CLIP	tarbase	Skin
hsa-mir-372-3p	MIMAT0000724	GCNT4	51301	PAR-CLIP	tarbase	Skin
hsa-mir-372-3p	MIMAT0000724	IFNW1	3467	Microarrays	tarbase	Skin
hsa-mir-125b-5p	MIMAT0000423	ST8SIA3	51046	HITS-CLIP	tarbase	Skin
hsa-mir-218-5p	MIMAT0000275	ST8SIA3	51046	HITS-CLIP	tarbase	Skin
hsa-mir-328-3p	MIMAT0000752	ST8SIA3	51046	HITS-CLIP	tarbase	Skin
hsa-mir-126-3p	MIMAT0000445	VN1R1	57191	Microarrays	tarbase	Skin
hsa-let-7b-5p	MIMAT0000063	CPNE7	27132	Microarrays	tarbase	Skin
hsa-mir-10b-5p	MIMAT0000254	CPNE7	27132	Microarrays	tarbase	Skin
hsa-mir-31-5p	MIMAT0000089	RNF186	54546	Microarrays	tarbase	Skin
hsa-let-7b-5p	MIMAT0000063	GPC5	2262	Microarrays	tarbase	Skin
hsa-mir-10b-5p	MIMAT0000254	GPC5	2262	Microarrays	tarbase	Skin
hsa-mir-155-5p	MIMAT0000646	GPC5	2262	Microarrays	tarbase	Skin
hsa-let-7b-5p	MIMAT0000063	HTR1D	3352	Microarrays	tarbase	Skin
hsa-mir-124-3p	MIMAT0000422	HTR1D	3352	Microarrays	tarbase	Skin
hsa-mir-155-5p	MIMAT0000646	HTR1D	3352	Microarrays	tarbase	Skin
hsa-mir-155-5p	MIMAT0000646	F2	2147	pSILAC	tarbase	Skin
hsa-mir-941	MIMAT0004984	RRH	10692	Microarrays	tarbase	Skin
hsa-mir-10b-5p	MIMAT0000254	SAGE1	55511	Microarrays	tarbase	Skin
hsa-mir-941	MIMAT0004984	CRYGB	1419	Microarrays	tarbase	Skin
hsa-mir-124-3p	MIMAT0000422	KCNA4	3739	HITS-CLIP	tarbase	Skin
hsa-mir-26a-5p	MIMAT0000082	CCDC87	55231	CLEAR-CLIP	tarbase	Skin
hsa-mir-155-5p	MIMAT0000646	SOX1	6656	Luciferase Reporter Assay	tarbase	Skin
hsa-mir-224-5p	MIMAT0000281	SLC25A21	89874	Microarrays	tarbase	Skin
hsa-mir-31-5p	MIMAT0000089	SLC25A21	89874	Microarrays	tarbase	Skin
hsa-mir-941	MIMAT0004984	SLC25A21	89874	Microarrays	tarbase	Skin
hsa-mir-124-3p	MIMAT0000422	TFDP3	51270	Microarrays	tarbase	Skin
hsa-mir-26a-5p	MIMAT0000082	KLRC4	8302	Microarrays	tarbase	Skin
hsa-mir-155-5p	MIMAT0000646	CCR10	2826	Microarrays	tarbase	Skin
hsa-mir-31-5p	MIMAT0000089	SRY	6736	Microarrays	tarbase	Skin
hsa-mir-26a-5p	MIMAT0000082	KRT76	51350	Microarrays	tarbase	Skin
hsa-let-7b-5p	MIMAT0000063	MC2R	4158	Microarrays	tarbase	Skin
hsa-let-7b-5p	MIMAT0000063	MAGEA11	4110	Microarrays	tarbase	Skin
hsa-mir-155-5p	MIMAT0000646	MAGEA11	4110	Microarrays	tarbase	Skin
hsa-mir-155-5p	MIMAT0000646	KRT3	3850	pSILAC, Microarrays	tarbase	Skin
hsa-let-7b-5p	MIMAT0000063	KRT3	3850	Microarrays	tarbase	Skin
hsa-mir-124-3p	MIMAT0000422	PNLIPRP1	5407	Other	tarbase	Skin
hsa-mir-26a-5p	MIMAT0000082	CCK	885	Microarrays	tarbase	Skin
hsa-mir-124-3p	MIMAT0000422	KRT12	3859	Microarrays	tarbase	Skin
hsa-mir-124-3p	MIMAT0000422	KRT12	3859	Microarrays	tarbase	Skin
hsa-mir-221-3p	MIMAT0000278	ERC2	26059	HITS-CLIP	tarbase	Skin
hsa-let-7b-5p	MIMAT0000063	DMBT1	1755	Microarrays	tarbase	Skin
hsa-mir-155-5p	MIMAT0000646	DMBT1	1755	Microarrays	tarbase	Skin
hsa-mir-205-5p	MIMAT0000266	DMBT1	1755	Microarrays	tarbase	Skin
hsa-mir-10b-5p	MIMAT0000254	KRTAP1-1	81851	Microarrays	tarbase	Skin
hsa-mir-10b-5p	MIMAT0000254	KRTAP1-1	81851	Microarrays	tarbase	Skin
hsa-mir-124-3p	MIMAT0000422	KRTAP1-1	81851	Microarrays	tarbase	Skin
hsa-mir-124-3p	MIMAT0000422	KRTAP1-1	81851	Microarrays	tarbase	Skin
hsa-mir-124-3p	MIMAT0000422	FZD9	8326	Other	tarbase	Skin
hsa-mir-26a-5p	MIMAT0000082	FGF16	8823	Microarrays	tarbase	Skin
hsa-mir-218-5p	MIMAT0000275	MMP1	4312	Microarrays	tarbase	Skin
hsa-mir-27b-3p	MIMAT0000419	MMP1	4312	HITS-CLIP	tarbase	Skin
hsa-mir-10b-5p	MIMAT0000254	MMP1	4312	Microarrays	tarbase	Skin
hsa-mir-155-5p	MIMAT0000646	MMP1	4312	Microarrays	tarbase	Skin
hsa-mir-205-5p	MIMAT0000266	MMP1	4312	Microarrays	tarbase	Skin
hsa-mir-20a-5p	MIMAT0000075	MMP1	4312	Microarrays	tarbase	Skin
hsa-mir-224-5p	MIMAT0000281	MMP1	4312	Microarrays	tarbase	Skin
hsa-mir-941	MIMAT0004984	MMP1	4312	Microarrays	tarbase	Skin
hsa-mir-372-3p	MIMAT0000724	MMP1	4312	Microarrays	tarbase	Skin
hsa-mir-126-3p	MIMAT0000445	NF1	4763	HITS-CLIP, Microarrays	tarbase	Skin
hsa-mir-17-5p	MIMAT0000070	NF1	4763	PAR-CLIP	tarbase	Skin
hsa-mir-181a-5p	MIMAT0000256	NF1	4763	HITS-CLIP	tarbase	Skin
hsa-mir-181b-5p	MIMAT0000257	NF1	4763	HITS-CLIP	tarbase	Skin
hsa-mir-126-5p	MIMAT0000444	NF1	4763	HITS-CLIP	tarbase	Skin
hsa-mir-218-5p	MIMAT0000275	NF1	4763	HITS-CLIP	tarbase	Skin
hsa-mir-22-3p	MIMAT0000077	NF1	4763	HITS-CLIP	tarbase	Skin
hsa-mir-155-5p	MIMAT0000646	NF1	4763	Microarrays	tarbase	Skin
hsa-mir-941	MIMAT0004984	POU3F4	5456	Microarrays	tarbase	Skin
hsa-mir-126-3p	MIMAT0000445	ELANE	1991	Microarrays	tarbase	Skin
hsa-mir-126-3p	MIMAT0000445	ELANE	1991	Microarrays	tarbase	Skin
hsa-mir-31-5p	MIMAT0000089	ELANE	1991	Microarrays	tarbase	Skin
hsa-mir-31-5p	MIMAT0000089	ELANE	1991	Microarrays	tarbase	Skin
hsa-mir-130b-3p	MIMAT0000691	MYH6	4624	PAR-CLIP	tarbase	Skin
hsa-mir-124-3p	MIMAT0000422	AVPR1B	553	Other	tarbase	Skin
hsa-mir-26a-5p	MIMAT0000082	ZNF480	147657	Microarrays	tarbase	Skin
hsa-mir-99b-5p	MIMAT0000689	ZNF480	147657	Microarrays	tarbase	Skin
hsa-mir-130b-3p	MIMAT0000691	ZNF480	147657	Chimeric fragments	tarbase	Skin
hsa-mir-10b-5p	MIMAT0000254	ARC	23237	Microarrays	tarbase	Skin
hsa-mir-221-3p	MIMAT0000278	ARC	23237	Microarrays	tarbase	Skin
hsa-mir-222-3p	MIMAT0000279	ARC	23237	Microarrays	tarbase	Skin
hsa-mir-124-3p	MIMAT0000422	EPS8L3	79574	Microarrays	tarbase	Skin
hsa-mir-130b-3p	MIMAT0000691	FICD	11153	PAR-CLIP	tarbase	Skin
hsa-mir-218-5p	MIMAT0000275	FICD	11153	PAR-CLIP, HITS-CLIP	tarbase	Skin
hsa-mir-24-3p	MIMAT0000080	FICD	11153	HITS-CLIP	tarbase	Skin
hsa-let-7b-5p	MIMAT0000063	FICD	11153	Microarrays	tarbase	Skin
hsa-mir-224-5p	MIMAT0000281	FICD	11153	Microarrays	tarbase	Skin
hsa-mir-31-5p	MIMAT0000089	FICD	11153	Microarrays	tarbase	Skin
hsa-mir-124-3p	MIMAT0000422	TRIM15	89870	Microarrays	tarbase	Skin
hsa-mir-124-3p	MIMAT0000422	TRIM15	89870	Microarrays	tarbase	Skin
hsa-mir-124-3p	MIMAT0000422	TRIM15	89870	Microarrays	tarbase	Skin
hsa-mir-124-3p	MIMAT0000422	TRIM15	89870	Microarrays	tarbase	Skin
hsa-mir-124-3p	MIMAT0000422	TRIM15	89870	Microarrays	tarbase	Skin
hsa-mir-124-3p	MIMAT0000422	TRIM15	89870	Microarrays	tarbase	Skin
hsa-mir-124-3p	MIMAT0000422	TRIM15	89870	Microarrays	tarbase	Skin
hsa-mir-124-3p	MIMAT0000422	TRIM15	89870	Microarrays	tarbase	Skin
hsa-mir-26a-5p	MIMAT0000082	TSSK1B	83942	Microarrays	tarbase	Skin
hsa-mir-24-3p	MIMAT0000080	RNF208	727800	HITS-CLIP	tarbase	Skin
hsa-let-7b-5p	MIMAT0000063	RNF208	727800	Microarrays	tarbase	Skin
hsa-mir-155-5p	MIMAT0000646	RNF208	727800	Microarrays	tarbase	Skin
hsa-mir-26a-5p	MIMAT0000082	RNF208	727800	Microarrays	tarbase	Skin
hsa-mir-941	MIMAT0004984	KRTAP1-3	81850	Microarrays	tarbase	Skin
hsa-mir-941	MIMAT0004984	KRTAP1-3	81850	Microarrays	tarbase	Skin
hsa-mir-26a-5p	MIMAT0000082	C3orf36	80111	Microarrays	tarbase	Skin
hsa-mir-124-3p	MIMAT0000422	ORM1	5004	Microarrays	tarbase	Skin
hsa-mir-205-5p	MIMAT0000266	ORM1	5004	Microarrays	tarbase	Skin
hsa-let-7b-5p	MIMAT0000063	PSG2	5670	Microarrays	tarbase	Skin
hsa-mir-10b-5p	MIMAT0000254	PSG2	5670	Microarrays	tarbase	Skin
hsa-mir-941	MIMAT0004984	PSG2	5670	Microarrays	tarbase	Skin
hsa-mir-124-3p	MIMAT0000422	PSG11	5680	Microarrays	tarbase	Skin
hsa-mir-10b-5p	MIMAT0000254	PSG11	5680	Microarrays	tarbase	Skin
hsa-mir-124-3p	MIMAT0000422	PTTG2	10744	AGO-IP	tarbase	Skin
hsa-mir-181a-5p	MIMAT0000256	RTEL1	51750	Microarrays	tarbase	Skin
hsa-mir-17-5p	MIMAT0000070	OR1D5	8386	Microarrays	tarbase	Skin
hsa-mir-99b-5p	MIMAT0000689	MYH4	4622	Microarrays	tarbase	Skin
hsa-mir-27b-3p	MIMAT0000419	DOC2B	8447	PAR-CLIP	tarbase	Skin
hsa-mir-27b-3p	MIMAT0000419	DOC2B	8447	PAR-CLIP	tarbase	Skin
hsa-let-7b-5p	MIMAT0000063	DOC2B	8447	Microarrays	tarbase	Skin
hsa-let-7b-5p	MIMAT0000063	DOC2B	8447	Microarrays	tarbase	Skin
hsa-let-7b-5p	MIMAT0000063	LHX1	3975	HITS-CLIP	tarbase	Skin
hsa-let-7b-5p	MIMAT0000063	LHX1	3975	HITS-CLIP	tarbase	Skin
hsa-mir-124-3p	MIMAT0000422	LHX1	3975	Microarrays	tarbase	Skin
hsa-mir-124-3p	MIMAT0000422	LHX1	3975	Microarrays	tarbase	Skin
hsa-mir-24-3p	MIMAT0000080	HNF1B	6928	HITS-CLIP	tarbase	Skin
hsa-mir-24-3p	MIMAT0000080	HNF1B	6928	HITS-CLIP	tarbase	Skin
hsa-mir-100	MIMAT0000098	PLK1	5347	other	19739117	Skin
hsa-mir-222	MIMAT0000279	MMP1	4312	Western blot	19487542	Skin
hsa-mir-125b	MIMAT0000423	HIST1H4A		other	18056640	Skin
