# Supplementary material for: Integrated bioinformatics analysis of core regulatory elements involved in keloid formation
Source: BMC Med Genomics. 2021 Oct 2;14:239. doi: 10.1186/s12920-021-01087-7 (PMC8487518; doi:10.1186/s12920-021-01087-7)
Supplement: Supplementary file 4 — Additional file 4. TF-target interatction. [file 12920_2021_1087_MOESM4_ESM.csv]

ID	Accession	Target	TargetID	Experiment	Literature	Tissue
AHR	196	IL13	3596	Unknown	22981205	Not Applicable
AIP	9049	TFF1	7031	-	21984905	Not Applicable
AIRE	326	CHRNA1	1134	Unknown	17687331	Not Applicable
ANKRD1	27063	NPPA	4878	-	18273862	Not Applicable
APEX1	328	CYP11B2	1585	-	22652909	Not Applicable
APEX1	328	PTH	5741	-	14633989	Not Applicable
AR	367	CRISP1	167	Unknown	11223178	Not Applicable
AR	367	FOXA1	3169	Unknown	12750453	Not Applicable
AR	367	NKX3-1	4824	+	16697957;17303007	Not Applicable
AR	367	NKX3-1	4824	Unknown	11238180	Not Applicable
AR	367	PC	5091	+	18497079	Not Applicable
ARNT	405	EPO	2056	+	8663540	Not Applicable
ATF1	466	CYP11B1	1584	Unknown	11014212;11196473	Not Applicable
ATF1	466	CYP11B2	1585	Unknown	11196473	Not Applicable
ATF1	466	IL10	3586	+	10540320	Not Applicable
ATF1	466	SLC22A8	9376	Unknown	16809478	Not Applicable
ATF2	1386	APOC3	345	+	9760243	Not Applicable
ATF2	1386	CYP11B1	1584	Unknown	11014212;11196473	Not Applicable
ATF2	1386	CYP11B2	1585	Unknown	11196473	Not Applicable
ATF2	1386	IFNB1	3456	+	17496231	Not Applicable
ATF2	1386	IFNB1	3456	Unknown	10848607	Not Applicable
ATF2	1386	IFNG	3458	+	12836278;18641343;20006311;20304822	Not Applicable
ATF3	467	IFNG	3458	+	20304822	Not Applicable
ATF4	468	FGF21	26291	+	22233381	Not Applicable
BACH1	571	MMP1	4312	+	21873975	Not Applicable
BACH2	60468	IL2	3558	Unknown	18769450	Not Applicable
BCL6	604	CD80	941	-	12860928	Not Applicable
BMI1	648	TERT	7015	-	19903340	Not Applicable
BRCA1	672	TFF1	7031	-	11244506	Not Applicable
BTF3	689	HPSE2	60495	+	17312387	Not Applicable
BTF3	689	MADCAM1	8174	-	17312387	Not Applicable
CDX2	1045	GUCY2C	2984	Unknown	11684084	Not Applicable
CEBPA	1050	AFP	174	Unknown	15924879	Not Applicable
CEBPA	1050	ELANE	1991	+	19620402	Not Applicable
CEBPA	1050	ELANE	1991	Unknown	16247445	Not Applicable
CEBPA	1050	F9	2158	+	8075306	Not Applicable
CEBPA	1050	HK3	3101	Unknown	24584857	Not Applicable
CEBPA	1050	IL10	3586	Unknown	12219016	Not Applicable
CEBPA	1050	IL5	3567	Unknown	10453008	Not Applicable
CEBPB	1051	IL10	3586	Unknown	12493739	Not Applicable
CEBPB	1051	IL13	3596	Unknown	22981205	Not Applicable
CEBPB	1051	IL5	3567	Unknown	10453008	Not Applicable
CEBPB	1051	MMP1	4312	Unknown	19723873	Not Applicable
CEBPB	1051	PRSS50	29122	+	18462069	Not Applicable
CITED2	10370	MMP1	4312	-	12960175	Not Applicable
CREB1	1385	CCK	885	Unknown	15030385;15073527	Not Applicable
CREB1	1385	CYP11B1	1584	Unknown	11196473	Not Applicable
CREB1	1385	CYP11B2	1585	Unknown	11196473	Not Applicable
CREB1	1385	FOXA1	3169	Unknown	22577344	Not Applicable
CREB1	1385	IFNG	3458	+	20006311;20685939	Not Applicable
CREB1	1385	IFNG	3458	-	11907114	Not Applicable
CREB1	1385	IFNG	3458	Unknown	7759501	Not Applicable
CREB1	1385	IL10	3586	+	10540320;22140263	Not Applicable
CREB1	1385	IL10	3586	Unknown	17202341	Not Applicable
CREB1	1385	IL2	3558	Unknown	8814256	Not Applicable
CREB1	1385	LYL1	4066	+	23000483	Not Applicable
CREB1	1385	MC2R	4158	+	17712720	Not Applicable
CREB1	1385	NF1	4763	Unknown	10435592	Not Applicable
CREB1	1385	NPY	4852	Unknown	12967770	Not Applicable
CREB1	1385	SLC22A8	9376	Unknown	16809478	Not Applicable
CREBBP	1387	CCK	885	Unknown	15030385	Not Applicable
CREBBP	1387	INSM1	3642	+	17300785	Not Applicable
CREM	1390	ACR	49	Unknown	11500964	Not Applicable
CREM	1390	IL2	3558	-	15841182	Not Applicable
CREM	1390	IL2	3558	Unknown	12370343	Not Applicable
CREM	1390	LDHC	3948	Unknown	9510963	Not Applicable
CREM	1390	MC2R	4158	+	17712720	Not Applicable
CREM	1390	MC2R	4158	-	17712720	Not Applicable
CTCF	10664	ETNK2	55224	Unknown	18632798	Not Applicable
CTCF	10664	NF1	4763	Unknown	21111075	Not Applicable
CTCF	10664	TERT	7015	-	16326864;19914212	Not Applicable
CTNNB1	1499	CHGA	1113	Unknown	21551321	Not Applicable
DBP	1628	CYP7A1	1581	+	8617210	Not Applicable
DEAF1	10522	HTR1A	3350	-	14507979	Not Applicable
DNMT1	1786	SFRP5	6425	Unknown	24374650	Not Applicable
DNMT1	1786	TERT	7015	+	19914212	Not Applicable
DNMT3A	1788	SFRP5	6425	Unknown	24374650	Not Applicable
DR1	1810	NR1I2	8856	+	18305375	Not Applicable
E2F1	1869	PLK1	5347	+	24076372	Not Applicable
E2F1	1869	TERT	7015	+	21411498;22207128	Not Applicable
E2F1	1869	TERT	7015	-	21411498;22207128	Not Applicable
E2F3	1871	PLK1	5347	Unknown	16909110	Not Applicable
E2F4	1874	PLK1	5347	-	17981789	Not Applicable
E2F6	1876	IL13	3596	Unknown	22981205	Not Applicable
EGR1	1958	CHGA	1113	+	12456801	Not Applicable
EGR1	1958	IFNG	3458	Unknown	8900159	Not Applicable
EGR1	1958	IL2	3558	Unknown	12560487	Not Applicable
EGR1	1958	SLC9A3	6550	+	16464174	Not Applicable
EGR2	1959	GJB1	2705	Unknown	11493034	Not Applicable
ELK3	2004	MYH6	4624	-	12933792	Not Applicable
ENO1	2023	HSD3B2	3284	Unknown	15642786	Not Applicable
EOMES	8320	IFNG	3458	Unknown	20056084	Not Applicable
EP300	2033	EPO	2056	+	20368990	Not Applicable
EP300	2033	IFNG	3458	+	12836278	Not Applicable
EP300	2033	IL5	3567	Unknown	16922677	Not Applicable
ERG	2078	TDRD1	56165	+	23319146	Not Applicable
ERG	2078	TDRD1	56165	-	23555854	Not Applicable
ESR1	2099	CHAT	1103	Unknown	10037443	Not Applicable
ESR1	2099	CYP2C19	1557	-	20675569	Not Applicable
ESR1	2099	TERT	7015	+	10805720;16690106;18754863	Not Applicable
ESR1	2099	TFF1	7031	+	11517191;18543253	Not Applicable
ESR1	2099	TFF1	7031	Unknown	10037443;21984905	Not Applicable
ESR2	2100	CHAT	1103	Unknown	10037443	Not Applicable
ESR2	2100	TERT	7015	Unknown	12122114	Not Applicable
ESR2	2100	TFF1	7031	+	11517191	Not Applicable
ESR2	2100	TFF1	7031	Unknown	10037443	Not Applicable
ESRRG	2104	NR0B1	190	+	16314306	Not Applicable
ETS1	2113	IL2	3558	-	7876544	Not Applicable
ETS1	2113	IL5	3567	+	10212281	Not Applicable
ETS1	2113	MMP1	4312	+	15972796;16278291;17283078	Not Applicable
ETS1	2113	MMP1	4312	Unknown	10949659;11556732;21244711	Not Applicable
ETS1	2113	NKX3-1	4824	+	20842667	Not Applicable
ETS1	2113	TERT	7015	-	20842112	Not Applicable
ETS2	2114	IL5	3567	+	10212281;19487701	Not Applicable
ETS2	2114	MMP1	4312	Unknown	21244711	Not Applicable
ETS2	2114	TERT	7015	Unknown	14611815	Not Applicable
ETV3	2117	MMP1	4312	Unknown	10913304	Not Applicable
ETV4	2118	MMP1	4312	Unknown	9794472	Not Applicable
ETV4	2118	TERT	7015	+	14678994	Not Applicable
EWSR1	2130	CCK	885	Unknown	17438102	Not Applicable
EWSR1	2130	NR0B1	190	Unknown	18591936	Not Applicable
EWSR1	2130	TERT	7015	+	14678994	Not Applicable
FLI1	2313	CCK	885	Unknown	17438102	Not Applicable
FLI1	2313	IL10	3586	+	20879862	Not Applicable
FLI1	2313	MMP1	4312	-	15972796	Not Applicable
FLI1	2313	TERT	7015	+	14678994	Not Applicable
FLI1	2313	TERT	7015	Unknown	14611815	Not Applicable
FOS	2353	CCK	885	+	1360635	Not Applicable
FOS	2353	CCK	885	Unknown	7693011	Not Applicable
FOS	2353	FOXA1	3169	Unknown	22577344	Not Applicable
FOS	2353	MMP1	4312	+	19028685	Not Applicable
FOS	2353	MMP1	4312	Unknown	9334186	Not Applicable
FOS	2353	NPPA	4878	Unknown	1530876	Not Applicable
FOS	2353	NPY	4852	Unknown	8036020	Not Applicable
FOS	2353	SLC10A2	6555	-	12454857	Not Applicable
FOSL1	8061	MMP1	4312	Unknown	18802113	Not Applicable
FOSL2	2355	IL5	3567	Unknown	10491186	Not Applicable
FOXA1	3169	NF1	4763	+	8495744	Not Applicable
FOXA1	3169	NKX2-1	7080	Unknown	23358112	Not Applicable
FOXA1	3169	TFF1	7031	Unknown	10073575	Not Applicable
FOXA2	3170	APOA1	335	Unknown	7961760	Not Applicable
FOXA2	3170	NKX2-1	7080	Unknown	23358112	Not Applicable
FOXA2	3170	SOX14	8403	+	20074681	Not Applicable
FOXA2	3170	TFF1	7031	Unknown	10073575	Not Applicable
FOXF1	2294	GH2	2689	+	16772323	Not Applicable
FOXI1	2299	SLC26A4	5172	Unknown	19648736	Not Applicable
FOXK2	3607	IL2	3558	Unknown	16624804	Not Applicable
FOXM1	2305	FGB	2244	-	15737987	Not Applicable
FOXO1	2308	NEUROG3	50674	Unknown	20033803	Not Applicable
FOXP2	93986	NKX2-1	7080	-	18239190	Not Applicable
FOXP3	50943	IL10	3586	Unknown	24315995	Not Applicable
FOXP3	50943	IL2	3558	-	18324310	Not Applicable
GATA1	2623	EPO	2056	+	16471262	Not Applicable
GATA1	2623	EPO	2056	-	8677751	Not Applicable
GATA1	2623	GFI1B	8328	Unknown	19965638;20564185	Not Applicable
GATA1	2623	IFNG	3458	Unknown	12836278	Not Applicable
GATA1	2623	KLF1	10661	Unknown	18487511;20564185	Not Applicable
GATA2	2624	ADH1A	124	+	16153155	Not Applicable
GATA2	2624	EPO	2056	-	8677751	Not Applicable
GATA3	2625	CHST4	10164	+	22446378	Not Applicable
GATA3	2625	EPO	2056	-	8677751	Not Applicable
GATA3	2625	IFNG	3458	Unknown	21507199	Not Applicable
GATA3	2625	IL10	3586	Unknown	21507199	Not Applicable
GATA3	2625	IL12RB2	3595	-	21632975	Not Applicable
GATA3	2625	IL5	3567	+	10212281	Not Applicable
GATA3	2625	IL5	3567	Unknown	16498264;17270283;20522714	Not Applicable
GATA3	2625	MMP1	4312	Unknown	21244711	Not Applicable
GATA4	2626	FABP2	2169	+	17290010;22539995	Not Applicable
GATA4	2626	IL5	3567	+	7791790;9209438	Not Applicable
GATA4	2626	NPPA	4878	+	14573514	Not Applicable
GATA4	2626	NPPB	4879	Unknown	15464586	Not Applicable
GATA6	2627	APOA1	335	Unknown	14659877	Not Applicable
GATA6	2627	SULT2A1	6822	+	15388788;19497978	Not Applicable
GCM2	9247	PTH	5741	+	20558332	Not Applicable
GFI1	2672	ELANE	1991	Unknown	18328744	Not Applicable
GFI1	2672	NF1	4763	Unknown	14504408	Not Applicable
GLI2	2736	FOXA2	3170	Unknown	19360354	Not Applicable
HAND2	9464	NPPA	4878	+	12392994	Not Applicable
HAND2	9464	PHOX2A	401	+	16280598	Not Applicable
HDAC1	3065	APOC3	345	Unknown	20516075	Not Applicable
HDAC1	3065	IL2	3558	-	17056544	Not Applicable
HDAC1	3065	TERT	7015	Unknown	19587703	Not Applicable
HDAC1	3065	TFF1	7031	-	19581286	Not Applicable
HDAC11	79885	IL10	3586	-	19011628	Not Applicable
HDAC11	79885	IL17A	3605	-	21239696	Not Applicable
HDAC3	8841	APOC3	345	Unknown	20516075	Not Applicable
HDAC3	8841	GCM1	8521	Unknown	16528103	Not Applicable
HDAC3	8841	ULBP1	80329	Unknown	19430493	Not Applicable
HDAC4	9759	IL10	3586	-	17610967	Not Applicable
HDAC4	9759	IL5	3567	Unknown	16922677	Not Applicable
HDAC7	51564	CYP7A1	1581	Unknown	17654698	Not Applicable
HES1	3280	HTR1A	3350	Unknown	18499474	Not Applicable
HES6	55502	HTR1A	3350	Unknown	18499474	Not Applicable
HIF1A	3091	EPO	2056	+	8089148;8663540	Not Applicable
HIF1A	3091	EPO	2056	Unknown	16281953	Not Applicable
HIF1A	3091	GCK	2645	Unknown	14612449	Not Applicable
HIF1A	3091	TERT	7015	+	15048086;18754863	Not Applicable
HMGA1	3159	RAG2	5897	Unknown	15713121	Not Applicable
HMGB2	3148	GFI1B	8328	+	19965638	Not Applicable
HMGN1	3150	TFF1	7031	Unknown	17938209	Not Applicable
HNF1A	6927	FABP1	2168	Unknown	20357450	Not Applicable
HNF1A	6927	MTTP	4547	+	22357705	Not Applicable
HNF1A	6927	MTTP	4547	Unknown	18697801	Not Applicable
HNF4A	3172	ABCG5	64240	-	21123766	Not Applicable
HNF4A	3172	AFP	174	+	9792724	Not Applicable
HNF4A	3172	APOA1	335	Unknown	7961760	Not Applicable
HNF4A	3172	APOC3	345	Unknown	1639815;20516075	Not Applicable
HNF4A	3172	CYP2C8	1558	+	20086032	Not Applicable
HNF4A	3172	CYP7A1	1581	-	23626788	Not Applicable
HNF4A	3172	FABP2	2169	+	17343826	Not Applicable
HNF4A	3172	GCK	2645	Unknown	14612449	Not Applicable
HNF4A	3172	HNF1A	6927	Unknown	9792724	Not Applicable
HNF4A	3172	MTTP	4547	+	22357705	Not Applicable
HNF4A	3172	NR1I2	8856	+	12601364;18305375	Not Applicable
HNF4A	3172	RNASE2	6036	+	19115260	Not Applicable
HNF4A	3172	SHBG	6462	+	22210320	Not Applicable
HNF4G	3174	AFP	174	+	9792724	Not Applicable
HOXA1	3198	LYL1	4066	Unknown	19608273	Not Applicable
HOXA10	3206	LYL1	4066	Unknown	19608273	Not Applicable
HOXA7	3204	TERT	7015	Unknown	20686504	Not Applicable
HSF1	3297	CRYGB	1419	Unknown	19250318	Not Applicable
ID2	3398	TERT	7015	Unknown	14611815	Not Applicable
ILF2	3608	IL2	3558	Unknown	9065434	Not Applicable
ILF3	3609	IL2	3558	+	18097023	Not Applicable
ING1	3621	AFP	174	-	14522900	Not Applicable
IRF1	3659	IFNB1	3456	+	8021262	Not Applicable
IRF1	3659	IFNB1	3456	Unknown	17073600;18575764;22547704	Not Applicable
IRF1	3659	IFNG	3458	+	13678429	Not Applicable
IRF1	3659	IL10	3586	+	12817009	Not Applicable
IRF2	3660	IFNB1	3456	+	8021262	Not Applicable
IRF2	3660	IFNB1	3456	Unknown	17073600	Not Applicable
IRF3	3661	IFNB1	3456	+	12077266;17496231;23096996	Not Applicable
IRF3	3661	IFNB1	3456	Unknown	10848607;15955070;16125763;17079305;19541850;20048166;20453844;20483755	Not Applicable
IRF7	3665	CD80	941	+	16237059	Not Applicable
IRF7	3665	IFNB1	3456	+	17236232	Not Applicable
IRF7	3665	IFNB1	3456	-	22698399	Not Applicable
IRF7	3665	IFNB1	3456	Unknown	22547704;23906644	Not Applicable
IRF8	3394	IL10	3586	Unknown	20709027	Not Applicable
IRF8	3394	NF1	4763	+	15371411	Not Applicable
JARID2	3720	MYH6	4624	Unknown	18805276	Not Applicable
JARID2	3720	NPPA	4878	Unknown	18805276	Not Applicable
JUN	3725	APOC3	345	+	9760243	Not Applicable
JUN	3725	CCK	885	+	1360635	Not Applicable
JUN	3725	IFNB1	3456	Unknown	10848607	Not Applicable
JUN	3725	IFNG	3458	+	12626576;18641343;20006311;20304822	Not Applicable
JUN	3725	IFNG	3458	Unknown	12836278;7759501	Not Applicable
JUN	3725	IL2	3558	-	7642615	Not Applicable
JUN	3725	IL2	3558	Unknown	8468462	Not Applicable
JUN	3725	MMP1	4312	+	19028685;19708869;20225236	Not Applicable
JUN	3725	MMP1	4312	Unknown	9334186	Not Applicable
JUN	3725	MMP12	4321	Unknown	11444842	Not Applicable
JUN	3725	MMP20	9313	Unknown	17611094	Not Applicable
JUN	3725	NPY	4852	Unknown	8036020	Not Applicable
JUN	3725	REN	5972	Unknown	9690204	Not Applicable
JUN	3725	TERT	7015	-	20842112	Not Applicable
JUN	3725	TFF1	7031	Unknown	12021387	Not Applicable
JUND	3727	GAST	2520	+	21852362	Not Applicable
JUND	3727	IL5	3567	Unknown	10491186	Not Applicable
KAT5	10524	IL2	3558	Unknown	11145913	Not Applicable
KCNIP3	30818	GCM1	8521	-	23300953	Not Applicable
KLF2	10365	IL2	3558	Unknown	16116194	Not Applicable
KLF6	1316	KRT12	3859	Unknown	12407152	Not Applicable
LEF1	51176	CHGA	1113	Unknown	21551321	Not Applicable
LEF1	51176	ELANE	1991	+	14594802;19620402	Not Applicable
LEF1	51176	RAG2	5897	Unknown	12244173	Not Applicable
LMO2	4005	LYL1	4066	Unknown	19608273	Not Applicable
LMX1B	4010	NPHS2	7827	Unknown	11956244;11956245	Not Applicable
MAF	4094	IL5	3567	Unknown	16498264	Not Applicable
MAFA	389692	PC	5091	+	17149590	Not Applicable
MAX	4149	TERT	7015	Unknown	12941894	Not Applicable
MAZ	4150	HTR1A	3350	Unknown	8626793	Not Applicable
MAZ	4150	MMP1	4312	+	19028685	Not Applicable
MBD2	8932	MYOG	4656	Unknown	19949307	Not Applicable
MECP2	4204	CDKL5	6792	Unknown	16330482	Not Applicable
MECP2	4204	TFF1	7031	-	15870696	Not Applicable
MED1	5469	SULT2A1	6822	+	19497978	Not Applicable
MEF2C	4208	CDKL5	6792	Unknown	20513142	Not Applicable
MEIS1	4211	SOX3	6658	Unknown	19799567	Not Applicable
MEN1	4221	GAST	2520	-	21852362	Not Applicable
MEN1	4221	TERT	7015	-	18754863	Not Applicable
MSC	9242	IFNG	3458	+	19561533	Not Applicable
MSC	9242	IL10	3586	+	19561533	Not Applicable
MSX1	4487	DLK1	8788	+	18201699	Not Applicable
MSX2	4488	NKX3-1	4824	+	22848398	Not Applicable
MTA1	9112	TFF1	7031	Unknown	12431981	Not Applicable
MTF1	4520	SNCB	6620	Unknown	21386983	Not Applicable
MXD1	4084	TERT	7015	+	21411498	Not Applicable
MXD1	4084	TERT	7015	-	21411498	Not Applicable
MXD1	4084	TERT	7015	Unknown	19912441	Not Applicable
MYB	4602	ELANE	1991	Unknown	16247445	Not Applicable
MYB	4602	KLF1	10661	+	20686118	Not Applicable
MYB	4602	RAG2	5897	Unknown	12044781	Not Applicable
MYC	4609	TERT	7015	+	10022128;15595642;18226852;18754863;21132266;22207128	Not Applicable
MYC	4609	TERT	7015	Unknown	10637317;12941894;14611815;15958520;17706770;18093727;19912441;21553143;24705139	Not Applicable
MYCN	4613	IFNG	3458	Unknown	9570357	Not Applicable
MZF1	7593	TERT	7015	-	10871406	Not Applicable
NAB1	4664	MSLN	10232	Unknown	23025254	Not Applicable
NANOG	79923	AFP	174	-	15983365	Not Applicable
NANOG	79923	FGF4	2249	+	22378194	Not Applicable
NANOG	79923	SOX1	6656	+	22378194	Not Applicable
NCOA1	8648	EPO	2056	+	20368990	Not Applicable
NCOA3	8202	EPO	2056	+	20368990	Not Applicable
NCOA4	8031	TFF1	7031	Unknown	15772083	Not Applicable
NCOR1	9611	G0S2	50486	-	23098689	Not Applicable
NCOR2	9612	NR1I2	8856	Unknown	16219912	Not Applicable
NELFB	25920	TFF1	7031	-	16452188	Not Applicable
NELFB	25920	TFF1	7031	Unknown	17043641	Not Applicable
NF1	4763	AFP	174	-	7549116	Not Applicable
NFATC1	4772	IFNG	3458	Unknown	12836278	Not Applicable
NFATC1	4772	IL2	3558	Unknown	12560487	Not Applicable
NFATC2	4773	IFNG	3458	Unknown	12836278	Not Applicable
NFATC2	4773	TERT	7015	Unknown	19843528	Not Applicable
NFATC3	4775	TFF1	7031	+	16219765	Not Applicable
NFIB	4781	WFDC2	10406	Unknown	17511965	Not Applicable
NFIC	4782	C4BPB	725	+	8598458	Not Applicable
NFIL3	4783	IFNG	3458	Unknown	7565758	Not Applicable
NFKB1	4790	BHMT	635	-	16953798	Not Applicable
NFKB1	4790	CCK	885	Unknown	11022044	Not Applicable
NFKB1	4790	CD80	941	+	11359799;12860928	Not Applicable
NFKB1	4790	IFNB1	3456	+	10074115;12077266;17496231	Not Applicable
NFKB1	4790	IFNB1	3456	Unknown	15955070;16125763;17079305	Not Applicable
NFKB1	4790	IFNG	3458	+	17407192;18690006	Not Applicable
NFKB1	4790	IFNG	3458	Unknown	21243522;9374532	Not Applicable
NFKB1	4790	IL10	3586	+	19124729	Not Applicable
NFKB1	4790	IL10	3586	Unknown	9310124	Not Applicable
NFKB1	4790	IL17A	3605	Unknown	21243522	Not Applicable
NFKB1	4790	IL2	3558	+	11035116;18207244;19968887;7623820;7957556;9233628	Not Applicable
NFKB1	4790	IL2	3558	Unknown	11145913;12027419;15477007;8814256;8834450;8977179;9135552;9737979	Not Applicable
NFKB1	4790	IL21	59067	Unknown	19617351	Not Applicable
NFKB1	4790	MADCAM1	8174	Unknown	15483224	Not Applicable
NFKB1	4790	MMP1	4312	+	16278291;16385502	Not Applicable
NFKB1	4790	MMP1	4312	Unknown	11376631;16210649	Not Applicable
NFKB1	4790	NPPB	4879	Unknown	15837525	Not Applicable
NFKB1	4790	TERT	7015	Unknown	18541630	Not Applicable
NFKB1	4790	TFF1	7031	+	17565651	Not Applicable
NFKBIA	4792	IFNB1	3456	-	10074115	Not Applicable
NFKBIA	4792	MMP1	4312	Unknown	11376631	Not Applicable
NFKBIB	4793	IFNB1	3456	-	10074115	Not Applicable
NFYA	4800	GFI1B	8328	Unknown	19965638	Not Applicable
NFYA	4800	SOX3	6658	Unknown	15656994;19799567	Not Applicable
NFYB	4801	GFI1B	8328	Unknown	19965638	Not Applicable
NFYB	4801	SOX3	6658	Unknown	19799567	Not Applicable
NFYC	4802	GFI1B	8328	Unknown	19965638	Not Applicable
NFYC	4802	SOX3	6658	Unknown	19799567	Not Applicable
NKX2-2	4821	NPPA	4878	+	14573514	Not Applicable
NKX2-5	1482	LYL1	4066	Unknown	19608273	Not Applicable
NKX2-5	1482	NPPB	4879	Unknown	15837525	Not Applicable
NPAS3	64067	VGF	7425	Unknown	21709683	Not Applicable
NR0B2	8431	APOC3	345	Unknown	20516075	Not Applicable
NR0B2	8431	CYP7A1	1581	Unknown	15358835;15581596	Not Applicable
NR1H4	9971	ABCB11	8647	Unknown	11387316	Not Applicable
NR1H4	9971	CYP7A1	1581	-	17135343	Not Applicable
NR1H4	9971	HSD3B2	3284	Unknown	19059462	Not Applicable
NR1H4	9971	NR1I2	8856	+	21476904	Not Applicable
NR1I2	8856	CYP2C8	1558	Unknown	18096673	Not Applicable
NR1I2	8856	IL10	3586	+	22285937	Not Applicable
NR2F1	7025	APOC3	345	Unknown	1639815	Not Applicable
NR2F1	7025	MTTP	4547	-	22357705	Not Applicable
NR2F6	2063	APOC3	345	Unknown	1639815	Not Applicable
NR3C1	2908	NR1I2	8856	Unknown	12815172	Not Applicable
NR3C1	2908	SLC10A2	6555	Unknown	14684580	Not Applicable
NR4A1	3164	HSD3B2	3284	+	15666793	Not Applicable
NR4A1	3164	HSD3B2	3284	Unknown	15208301;20083153;23874725	Not Applicable
NR4A2	4929	MMP1	4312	-	17283078	Not Applicable
NR4A2	4929	SLC6A3	6531	Unknown	19494806	Not Applicable
NR5A1	2516	CYP11B1	1584	Unknown	11014212	Not Applicable
NR5A1	2516	CYP11B2	1585	-	21169726	Not Applicable
NR5A1	2516	HSD3B1	3283	Unknown	23530236	Not Applicable
NR5A1	2516	HSD3B2	3284	+	19022561	Not Applicable
NR5A1	2516	MC2R	4158	+	20650879	Not Applicable
NR5A1	2516	MC2R	4158	Unknown	10811295	Not Applicable
NR5A1	2516	NR0B1	190	+	11990799	Not Applicable
NR5A1	2516	NR0B1	190	Unknown	7677767	Not Applicable
NR5A1	2516	SRY	6736	+	11207191	Not Applicable
NR5A2	2494	ABCB11	8647	Unknown	18270374	Not Applicable
NR5A2	2494	ABCG5	64240	+	15121760	Not Applicable
NR5A2	2494	CYP11B1	1584	+	11564608	Not Applicable
NR5A2	2494	HSD3B2	3284	+	19022561	Not Applicable
NR5A2	2494	HSD3B2	3284	Unknown	23874725	Not Applicable
NR5A2	2494	SLC10A2	6555	Unknown	12456679	Not Applicable
PARP1	142	HTR1A	3350	-	21990073	Not Applicable
PARP1	142	IFNG	3458	Unknown	17177976	Not Applicable
PARP1	142	IL10	3586	Unknown	20181890	Not Applicable
PAX5	5079	MMP1	4312	-	22105368	Not Applicable
PAX5	5079	RAG2	5897	Unknown	11094072;12044781	Not Applicable
PAX5	5079	TERT	7015	+	19806612	Not Applicable
PAX6	5080	KRT12	3859	Unknown	9856765	Not Applicable
PBX1	5087	SOX3	6658	Unknown	19799567	Not Applicable
PDX1	3651	GCK	2645	+	8866550	Not Applicable
PGR	5241	IL10	3586	-	18685848	Not Applicable
PHOX2A	401	TLX2	3196	+	20044949	Not Applicable
PHOX2B	8929	PHOX2A	401	Unknown	15888479	Not Applicable
PHOX2B	8929	TLX2	3196	+	16402914;20044949	Not Applicable
PHOX2B	8929	TLX2	3196	Unknown	17505528	Not Applicable
PIAS1	8554	FABP2	2169	+	22539995	Not Applicable
PITX1	5307	NKX3-1	4824	-	21425961	Not Applicable
PITX1	5307	TBX4	9496	Unknown	20598276	Not Applicable
PITX1	5307	TERT	7015	-	21300782	Not Applicable
PITX2	5308	FGF16	8823	Unknown	24253043	Not Applicable
PML	5371	IFNB1	3456	+	11042692	Not Applicable
POU1F1	5449	GH2	2689	+	7608249	Not Applicable
POU1F1	5449	INSM1	3642	Unknown	8188699	Not Applicable
POU1F1	5449	REN	5972	Unknown	8914017	Not Applicable
POU2F1	5451	GCM1	8521	Unknown	11071865	Not Applicable
POU2F1	5451	GFI1B	8328	Unknown	19965638	Not Applicable
POU2F1	5451	IL2	3558	+	11781715	Not Applicable
POU2F1	5451	IL2	3558	Unknown	9135552	Not Applicable
POU2F1	5451	IL5	3567	Unknown	10491186	Not Applicable
POU2F2	5452	IL5	3567	Unknown	10491186	Not Applicable
POU3F2	5454	NKX2-1	7080	Unknown	23358112	Not Applicable
POU5F1	5460	FGF4	2249	+	10801796	Not Applicable
POU5F1	5460	HLX	3142	-	17068183	Not Applicable
PPARA	5465	APOA4	337	Unknown	19433068	Not Applicable
PPARA	5465	APOBR	55911	-	12700342	Not Applicable
PPARA	5465	APOC3	345	-	10494028	Not Applicable
PPARA	5465	APOC3	345	Unknown	11007963	Not Applicable
PPARA	5465	G0S2	50486	Unknown	20110263	Not Applicable
PPARA	5465	SULT2A1	6822	Unknown	20110263	Not Applicable
PPARG	5468	APOBR	55911	-	12700342	Not Applicable
PPARG	5468	MMP1	4312	Unknown	15090544	Not Applicable
PPARG	5468	REN	5972	-	18483152	Not Applicable
PPARG	5468	REN	5972	Unknown	17785633	Not Applicable
PPARGC1A	10891	APOC3	345	+	16891307	Not Applicable
PPARGC1A	10891	CYP7A1	1581	+	16891307	Not Applicable
PROX1	5629	CYP7A1	1581	-	23626788	Not Applicable
PROX1	5629	IFNG	3458	-	20064070	Not Applicable
PROX1	5629	NR1I2	8856	-	22023334	Not Applicable
REL	5966	IL10	3586	Unknown	9310124	Not Applicable
REL	5966	IL2	3558	Unknown	8920856	Not Applicable
RELA	5970	BHMT	635	-	16953798	Not Applicable
RELA	5970	CCK	885	Unknown	11022044	Not Applicable
RELA	5970	CD80	941	+	11359799;12860928	Not Applicable
RELA	5970	IFNB1	3456	+	10074115;12077266;17496231	Not Applicable
RELA	5970	IFNB1	3456	Unknown	15955070;16125763;17079305;22547704	Not Applicable
RELA	5970	IFNG	3458	+	17407192;18690006	Not Applicable
RELA	5970	IFNG	3458	Unknown	21243522;9374532	Not Applicable
RELA	5970	IL10	3586	+	19124729	Not Applicable
RELA	5970	IL17A	3605	Unknown	21243522	Not Applicable
RELA	5970	IL2	3558	+	11035116;18207244;19968887;7623820;9233628	Not Applicable
RELA	5970	IL2	3558	Unknown	11145913;12027419;15477007;8814256;8977179;9135552;9737979	Not Applicable
RELA	5970	MADCAM1	8174	Unknown	15483224	Not Applicable
RELA	5970	MMP1	4312	+	16278291;16385502	Not Applicable
RELA	5970	MMP1	4312	Unknown	11376631;16210649	Not Applicable
RELA	5970	MMP12	4321	+	20051654	Not Applicable
RELA	5970	NPPB	4879	Unknown	15837525	Not Applicable
RELA	5970	TERT	7015	Unknown	18541630	Not Applicable
RELA	5970	TFF1	7031	+	17565651	Not Applicable
REST	5978	CARTPT	9607	-	18485095	Not Applicable
REST	5978	CHGA	1113	Unknown	19118055	Not Applicable
REST	5978	CHGB	1114	Unknown	19118055	Not Applicable
REST	5978	DGCR5	26220	-	19050060	Not Applicable
REST	5978	GJD2	57369	-	14565956	Not Applicable
REST	5978	VGF	7425	Unknown	19118055	Not Applicable
RFWD2	578	MMP1	4312	-	12615916	Not Applicable
RFX1	5989	MSLN	10232	Unknown	23025254	Not Applicable
RFX5	5993	IFNG	3458	Unknown	12968017	Not Applicable
RORC	6097	IL17A	3605	Unknown	19578368	Not Applicable
RUNX1	861	ELANE	1991	Unknown	16247445	Not Applicable
RUNX1	861	GP1BA	2811	+	17725493	Not Applicable
RUNX1	861	IL2	3558	+	17466384	Not Applicable
RUNX1	861	NF1	4763	-	15988004	Not Applicable
RUNX2	860	ELANE	1991	+	14594802	Not Applicable
RUNX2	860	PTH	5741	Unknown	11814673	Not Applicable
RXRA	6256	ABCB11	8647	Unknown	11387316	Not Applicable
RXRA	6256	CYP7A1	1581	Unknown	19106115	Not Applicable
RXRA	6256	HNF1A	6927	Unknown	11027556	Not Applicable
SATB1	6304	IL2	3558	Unknown	15713622	Not Applicable
SATB1	6304	IL5	3567	-	20522714	Not Applicable
SF1	7536	HSD3B2	3284	Unknown	23874725	Not Applicable
SF1	7536	MC2R	4158	+	12530626	Not Applicable
SF1	7536	NR0B1	190	Unknown	11923472;9232190	Not Applicable
SF1	7536	SULT2A1	6822	+	15388788	Not Applicable
SF1	7536	SULT2A1	6822	Unknown	15878968	Not Applicable
SFPQ	6421	ADARB2	105	-	24173718	Not Applicable
SHOX	6473	NPPB	4879	+	17881654	Not Applicable
SHOX	6473	NPPB	4879	Unknown	24421874	Not Applicable
SHOX2	6474	NPPB	4879	Unknown	24421874	Not Applicable
SIRT1	23411	TERT	7015	Unknown	24416313	Not Applicable
SIRT2	22933	AFP	174	+	14522900	Not Applicable
SMAD2	4087	NKX2-1	7080	Unknown	23259454	Not Applicable
SMAD3	4088	APOC3	345	+	10995777	Not Applicable
SMAD3	4088	CYP7A1	1581	-	17920062	Not Applicable
SMAD3	4088	EPO	2056	Unknown	14741200	Not Applicable
SMAD3	4088	FOXA2	3170	Unknown	21625455	Not Applicable
SMAD3	4088	TERT	7015	-	20842112	Not Applicable
SMAD3	4088	TERT	7015	Unknown	16785237	Not Applicable
SMAD4	4089	APOC3	345	+	10995777	Not Applicable
SMAD4	4089	EPO	2056	Unknown	14741200	Not Applicable
SNAI1	6615	CLDN3	1365	-	19874710	Not Applicable
SNAI2	6591	MMP17	4326	Unknown	20019845	Not Applicable
SOX10	6663	GJB1	2705	+	15470753	Not Applicable
SOX10	6663	GJB1	2705	-	16494873;21918739	Not Applicable
SOX10	6663	GJB1	2705	Unknown	11734543	Not Applicable
SOX2	6657	FGF4	2249	+	10801796	Not Applicable
SOX2	6657	LHX3	8022	+	18407919	Not Applicable
SOX4	6659	NKX3-1	4824	Unknown	20019190	Not Applicable
SP1	6667	APOA1	335	Unknown	10829013	Not Applicable
SP1	6667	APOC3	345	Unknown	7640286	Not Applicable
SP1	6667	CCK	885	Unknown	8561897	Not Applicable
SP1	6667	CHGA	1113	Unknown	1819225	Not Applicable
SP1	6667	CHST4	10164	+	22446378	Not Applicable
SP1	6667	CLDN3	1365	+	17986852	Not Applicable
SP1	6667	CYP7A1	1581	Unknown	9875228	Not Applicable
SP1	6667	EPO	2056	+	14741200	Not Applicable
SP1	6667	GAST	2520	+	15613302	Not Applicable
SP1	6667	GAST	2520	Unknown	2566164	Not Applicable
SP1	6667	GH2	2689	Unknown	1427648	Not Applicable
SP1	6667	HBZ	3050	Unknown	22696638	Not Applicable
SP1	6667	HSD3B1	3283	+	8584035	Not Applicable
SP1	6667	HTR1A	3350	Unknown	8626793	Not Applicable
SP1	6667	IL10	3586	+	21309719	Not Applicable
SP1	6667	IL10	3586	Unknown	11278848;17202341	Not Applicable
SP1	6667	IL2	3558	Unknown	8814256	Not Applicable
SP1	6667	LDHC	3948	Unknown	18930904	Not Applicable
SP1	6667	NF1	4763	Unknown	10435592;14647436	Not Applicable
SP1	6667	NKX2-1	7080	Unknown	10684967	Not Applicable
SP1	6667	NPY	4852	Unknown	2376581	Not Applicable
SP1	6667	PADI3	51702	Unknown	16671893	Not Applicable
SP1	6667	PRM1	5619	+	18721868	Not Applicable
SP1	6667	PRSS50	29122	+	18462069	Not Applicable
SP1	6667	SOX3	6658	Unknown	15656994	Not Applicable
SP1	6667	SRY	6736	Unknown	9582429	Not Applicable
SP1	6667	TERT	7015	+	18754863;21132266;21553143	Not Applicable
SP1	6667	TERT	7015	Unknown	10637317;14611815;18093727;19843528;19912441	Not Applicable
SP3	6670	NKX2-1	7080	Unknown	10684967	Not Applicable
SP3	6670	PADI3	51702	Unknown	16671893	Not Applicable
SP3	6670	TFF1	7031	+	18543253	Not Applicable
SP3	6670	TFF2	7032	-	23000412	Not Applicable
SPDEF	25803	SPINK4	27290	+	19786015	Not Applicable
SPI1	6688	ELANE	1991	Unknown	14732495;16247445	Not Applicable
SPI1	6688	IL5	3567	+	19487701	Not Applicable
SPI1	6688	RNASE2	6036	+	9490699	Not Applicable
SREBF2	6721	ABCG5	64240	-	21123766	Not Applicable
SREBF2	6721	MTTP	4547	-	10455139	Not Applicable
STAT1	6772	CEBPE	1053	+	16918696	Not Applicable
STAT1	6772	CHAT	1103	Unknown	12425940	Not Applicable
STAT1	6772	GAST	2520	+	20568281	Not Applicable
STAT1	6772	GAST	2520	Unknown	20949125	Not Applicable
STAT1	6772	IFNB1	3456	-	19096445	Not Applicable
STAT1	6772	IFNG	3458	+	13678429	Not Applicable
STAT1	6772	IFNG	3458	-	15055356;18616672	Not Applicable
STAT1	6772	IFNG	3458	Unknown	16195385;20004484	Not Applicable
STAT1	6772	IL10	3586	Unknown	20709027	Not Applicable
STAT3	6774	GAST	2520	+	20568281	Not Applicable
STAT3	6774	GAST	2520	Unknown	20949125	Not Applicable
STAT3	6774	IFNG	3458	-	18616672	Not Applicable
STAT3	6774	IL10	3586	+	12817009;18765795	Not Applicable
STAT3	6774	IL10	3586	Unknown	10903771;15034082;17404037;18403020;19124156	Not Applicable
STAT3	6774	IL2	3558	+	18550668	Not Applicable
STAT3	6774	IL21	59067	+	18209077	Not Applicable
STAT3	6774	MMP1	4312	Unknown	16205632;17460772;21410405	Not Applicable
STAT3	6774	OSM	5008	+	10391682	Not Applicable
STAT3	6774	TERT	7015	+	20171193;23158658	Not Applicable
STAT4	6775	IFNG	3458	Unknown	9558063;9642277	Not Applicable
STAT5A	6776	IFNG	3458	+	15528362	Not Applicable
STAT5B	6777	IFNG	3458	Unknown	15528362	Not Applicable
STAT6	6778	HSD3B2	3284	+	15632317	Not Applicable
STAT6	6778	IL13	3596	Unknown	12776189	Not Applicable
STAT6	6778	SLC26A4	5172	+	24429829	Not Applicable
TAL1	6886	TERT	7015	Unknown	19587703	Not Applicable
TBP	6908	NF1	4763	-	15767669	Not Applicable
TBPL1	9519	NF1	4763	+	15767669	Not Applicable
TBX21	30009	CHST4	10164	+	22446378	Not Applicable
TBX21	30009	IFNG	3458	+	17541280;19348920;20977921;21540308	Not Applicable
TBX21	30009	IFNG	3458	Unknown	12938094;16498264;16737784;17705132;19879772;20056084;21507199;22521571;24752800	Not Applicable
TBX21	30009	IL10	3586	Unknown	21507199	Not Applicable
TBX21	30009	IL13	3596	-	18504404;19348920	Not Applicable
TBX5	6910	MYH6	4624	Unknown	15735645	Not Applicable
TBX5	6910	NPPA	4878	+	14573514;18451335	Not Applicable
TEAD1	7003	MSLN	10232	+	17909009	Not Applicable
TEF	7008	NPPB	4879	Unknown	15837525	Not Applicable
TFAP2A	7020	FOXA1	3169	Unknown	22577344	Not Applicable
TFAP2A	7020	GAST	2520	Unknown	2566164	Not Applicable
TFAP2B	7021	DRD1	1812	Unknown	10640692	Not Applicable
TFAP4	7023	IFNG	3458	Unknown	12836278	Not Applicable
TFCP2	7024	SRY	6736	Unknown	19902333	Not Applicable
TGIF1	7050	SOX3	6658	-	22293114	Not Applicable
TOB1	10140	IL2	3558	-	11694881	Not Applicable
TP53	7157	AFP	174	-	14522900	Not Applicable
TP53	7157	MMP1	4312	-	15108353	Not Applicable
TP53	7157	NKX3-1	4824	-	17202838	Not Applicable
TP53	7157	PLK1	5347	Unknown	24076372	Not Applicable
TP53	7157	TERT	7015	-	10778946;18754863	Not Applicable
TP73	7161	TERT	7015	-	16205639	Not Applicable
TRERF1	55809	CD80	941	-	18652845	Not Applicable
TWIST1	7291	MMP1	4312	Unknown	23222305	Not Applicable
TWIST1	7291	NF1	4763	-	19051271	Not Applicable
TWIST2	117581	NF1	4763	-	19051271	Not Applicable
USF1	7391	FOXA2	3170	+	22460558	Not Applicable
USF1	7391	GCK	2645	+	9677331	Not Applicable
USF1	7391	IFNG	3458	Unknown	8900159	Not Applicable
USF1	7391	NPHS2	7827	Unknown	16572591	Not Applicable
USF1	7391	TERT	7015	+	12970752	Not Applicable
USF1	7391	TERT	7015	-	12941894	Not Applicable
USF1	7391	TERT	7015	Unknown	12044867	Not Applicable
USF2	7392	TERT	7015	+	12970752	Not Applicable
USF2	7392	TERT	7015	-	12941894	Not Applicable
USF2	7392	TERT	7015	Unknown	12044867	Not Applicable
VDR	7421	CST5	1473	+	19662683	Not Applicable
VDR	7421	CYP7A1	1581	-	19106115;20371703	Not Applicable
VDR	7421	IL10	3586	-	20691220	Not Applicable
VDR	7421	IL2	3558	-	7565732	Not Applicable
VDR	7421	PTH	5741	-	17095575;7489414	Not Applicable
WT1	7490	SRY	6736	+	11278460	Not Applicable
WT1	7490	TERT	7015	-	18754863;20842112	Not Applicable
XBP1	7494	NPPB	4879	+	20170659	Not Applicable
YY1	7528	HSD3B2	3284	+	15291746	Not Applicable
YY1	7528	IFNB1	3456	Unknown	22065573	Not Applicable
YY1	7528	IFNG	3458	+	8756632	Not Applicable
YY1	7528	IFNG	3458	-	8756632	Not Applicable
YY1	7528	IFNG	3458	Unknown	12836278	Not Applicable
YY1	7528	IL5	3567	+	10518827	Not Applicable
YY1	7528	IL5	3567	Unknown	17270283	Not Applicable
YY1	7528	NF1	4763	+	15763658	Not Applicable
ZFHX3	463	AFP	174	-	14654895;15750593	Not Applicable
ZFP36	7538	IL2	3558	-	15634918	Not Applicable
ZHX2	22882	AFP	174	-	23837980	Not Applicable
ZHX2	22882	HNF1A	6927	Unknown	18194454	Not Applicable
ZIC3	7547	NPPA	4878	Unknown	17468179	Not Applicable
ZNF148	7707	GAST	2520	+	15613302	Not Applicable
ZNF24	7572	MSLN	10232	Unknown	23025254	Not Applicable
ZNF410	57862	MMP1	4312	Unknown	12370286	Not Applicable
